# Supplementary material for: Finding patterns in policy questions
Source: Sci Rep. 2022 Nov 22;12:20126. doi: 10.1038/s41598-022-21830-z (PMC9684423; doi:10.1038/s41598-022-21830-z)
Supplement: Supplementary file 2 — Supplementary Information 2. [file 41598_2022_21830_MOESM2_ESM.xlsx]

## Sheet: Supplementary Dataset 1 - Coder
	Unique Question Number	Word count	Coder 1 Superordinate category	Coder 1 Subordinate category		Coder 2 Subordinate category	Coder 2 Superordinate category
2015	1802	40	long answer	instrumental/procedural	1802	explaining possibilities	long answer
2015	1803	23	long answer	Causal consequence	1803	instrumental/procedural	long answer
2015	1804	25	long answer	forecasting	1804	forecasting	long answer
2015	1805	9	long answer	Causal antecedent	1805	instrumental/procedural	long answer
2015	1806	7	long answer	Causal antecedent	1806	instrumental/procedural	long answer
2015	1807	23	long answer	forecasting	1807	forecasting	long answer
2015	1808	17	long answer	instrumental/procedural	1808	Enablement	long answer
2015	1809	21	long answer	forecasting	1809	forecasting	long answer
2015	1810	24	short answer	value judgement	1810	explaining possibilities	long answer
2015	1811	44	short answer	qualifying possibilities	1811	explaining possibilities	long answer
2015	1812	17	long answer	Causal antecedent	1812	Causal antecedent	long answer
2015	1813	16	long answer	Causal consequence	1813	Explanation	long answer
2015	1814	12	short answer	quantifying	1814	Explanation	long answer
2015	1815	26	long answer	Causal antecedent	1815	Causal antecedent	long answer
2015	1816	33	long answer	instrumental/procedural	1816	enablement	long answer
2015	1817	38	long answer	explaining value judgement	1817	enablement	long answer
2015	1818	18	long answer	explaining value judgement	1818	value judgement	long answer
2015	1819	28	short answer	value judgement	1819	value judgement	long answer
2015	1820	17	long answer	explaining possibilities	1820	explaining possibilities	long answer
2015	1821	12	long answer	explaining possibilities	1821	explaining possibilities	long answer
2015	1822	22	long answer	Causal antecedent	1822	Causal antecedent	long answer
2015	1823	26	long answer	explaining possibilities	1823	explaining possibilities	long answer
2015	1824	19	long answer	explaining possibilities	1824	explaining possibilities	long answer
2015	1825	18	long answer	forecasting	1825	forecasting	long answer
2015	1826	19	long answer	forecasting	1826	forecasting	long answer
2015	1827	22	long answer	Causal consequence	1827	Causal consequence	long answer
2015	1828	13	long answer	explaining value judgement	1828	value judgement	long answer
2015	1829	21	long answer	forecasting	1829	instrumental/procedural	long answer
2015	1830	37	short answer	verification	1830	verification	short answer
2015	1831	20	short answer	verification	1831	verification	short answer
2015	1832	10	long answer	Explanation	1832	Explanation	long answer
2015	1833	21	long answer	Causal consequence	1833	forecasting	long answer
2015	1834	9	long answer	Explanation	1834	explaining possibilities	long answer
2015	1835	26	short answer	verification	1835	verification	short answer
2015	1836	35	short answer	qualifying possibilities	1836	value judgement	long answer
2015	1837	9	long answer	example	1837	Causal consequence	long answer
2015	1838	22	long answer	Causal consequence	1838	verification	short answer
2015	1839	11	long answer	Explanation	1838	Explanation	long answer
2015	1840	21	short answer	verification	1840	verification	short answer
2015	1841	16	short answer	verification	1841	value judgement	long answer
2015	1842	14	long answer	Causal antecedent	1842	Causal antecedent	long answer
2015	1843	18	long answer	explaining possibilities	1843	value judgement	long answer
2015	1844	30	long answer	Causal consequence	1844	Causal consequence	long answer
2015	1845	18	long answer	instrumental/procedural	1845	instrumental/procedural	long answer
2015	1846	23	long answer	explaining possibilities	1846	explaining possibilities	long answer
2015	1847	30	long answer	instrumental/procedural	1847	explaining possibilities	long answer
2015	1848	18	long answer	instrumental/procedural	1848	Enablement	long answer
2015	1849	16	long answer	explaining possibilities	1849	instrumental/procedural	long answer
2015	1850	14	long answer	explaining possibilities	1850	instrumental/procedural	long answer
2015	1851	22	long answer	Causal consequence	1851	Causal antecedent	long answer
2015	1852	40	short answer	qualifying possibilities	1852	explanation	long answer
2015	1853	12	long answer	Causal consequence	1853	Causal consequence	long answer
2015	1854	8	long answer	Explanation	1854	explanation	long answer
2015	1855	21	long answer	Causal consequence	1855	Causal antecedent	long answer
2015	1856	15	long answer	Explanation	1856	explaining possibilities	long answer
2015	1857	25	long answer	Causal antecedent	1857	Explanation	long answer
2015	1858	17	long answer	instrumental/procedural	1858	explaining possibilities	long answer
2015	1859	32	long answer	Causal consequence	1859	forecasting	long answer
2015	1860	17	long answer	example	1860	comparison	long answer
2015	1861	22	long answer	explaining possibilities	1961	explaining possibilities	long answer
2015	1862	45	long answer	explaining possibilities	1862	instrumental/procedural	long answer
2015	1864	11	long answer	Explanation	1864	instrumental/procedural	long answer
2015	1866	20	long answer	instrumental/procedural	1866	instrumental/procedural	long answer
2015	1867	3	long answer	Explanation	1867	explanation	long answer
2015	1868	21	long answer	example	1868	explanation	long answer
2015	1869	29	long answer	forecasting	1869	explanation	long answer
2015	1870	4	long answer	Explanation	1870	Explanation	long answer
2015	1871	30	long answer	instrumental/procedural	1871	instrumental/procedural	long answer
2015	1872	44	long answer	instrumental/procedural	1872	instrumental/procedural	long answer
2015	1876	24	long answer	explaining value judgement	1876	explaining possibilities	long answer
2015	1877	20	long answer	Causal consequence	1877	comparison	long answer
2015	1878	24	long answer	Causal antecedent	1878	Causal antecedent	long answer
2015	1879	23	long answer	explaining value judgement	1879	value judgement	long answer
2015	1880	26	short answer	quantifying	1880	causal consequence	long answer
2015	1887	31	long answer	explaining value judgement	1887	value judgement	long answer
2015	1888	18	long answer	explaining value judgement	1888	value judgements	long answer
2015	1889	37	long answer	instrumental/procedural	1889	instrumental/procedural	long answer
2015	1890	23	long answer	explaining possibilities	1890	explaining possibilities	long answer
2015	1891	26	long answer	instrumental/procedural	1891	instrumental/procedural	long answer
2015	1892	45	long answer	explaining possibilities	1892	value judgment	long answer
2015	1893	26	long answer	comparison	1893	comparison	long answer
2015	1894	15	long answer	explaining possibilities	1894	instrumental/procedural	long answer
2015	1895	16	long answer	Causal consequence	1895	explaining possibilities	long answer
2015	1896	30	long answer	instrumental/procedural	1896	instrumental/procedural	long answer
2015	1898	16	long answer	forecasting	1989	forecasting	long answer
2015	1900	22	long answer	explaining possibilities	1900	explaining possibilities	long answer
2015	1901	12	long answer	comparison	1901	value judgement	long answer
2015	1902	19	long answer	comparison	1902	comparison	long answer
2015	1903	17	long answer	explaining possibilities	1903	instrumental/procedural	long answer
2015	1904	10	long answer	explaining possibilities	1904	instrumental/procedural	long answer
2015	1905	11	long answer	Causal antecedent	1905	explaining possibilities	long answer
2015	1906	14	short answer	qualifying possibilities	1906	enablement	long answer
2015	1907	6	long answer	Explanation	1907	Explanation	long answer
2015	1908	9	short answer	quantifying	1908	explanation	long answer
2015	1909	19	short answer	qualifying possibilities	1909	explaining possibilities	long answer
2015	1910	10	long answer	explaining possibilities	1910	Enablement	long answer
2015	1911	11	long answer	Explanation	1911	Explanation	long answer
2015	1912	14	long answer	Explanation	1912	explanation	long answer
2015	1913	26	long answer	comparison	1913	comparison	long answer
2015	1914	14	long answer	example	1914	explaining possibilities	long answer
2015	1915	14	short answer	quantifying	1915	explanation	long answer
2015	1916	15	long answer	Causal consequence	1916	explaining possibilities	long answer
2015	1917	9	long answer	explaining possibilities	1917	explaining possibilities	long answer
2015	1918	14	long answer	explaining possibilities	1918	Causal consequence	long answer
2015	1919	13	long answer	Explanation	1919	Explanation	long answer
2015	1920	13	long answer	Causal antecedent	1920	Causal antecedent	long answer
2015	1921	9	long answer	Causal consequence	1921	Causal consequence	long answer
2015	1922	13	long answer	explaining value judgement	1922	explaining value judgement	long answer
2015	1923	10	long answer	Causal consequence	1923	explaining possibilities	long answer
2015	1924	45	short answer	quantifying	1924	explanation	long answer
2015	1925	21	long answer	explaining value judgement	1925	value judgement	long answer
2015	1926	26	long answer	instrumental/procedural	1926	instrumental/procedural	long answer
2015	1927	26	short answer	verification	1927	value judgements	long answer
2015	1928	17	short answer	verification	1928	verification	short answer
2015	1929	24	long answer	explaining possibilities	1929	instrumental/procedural	long answer
2015	1930	30	long answer	explaining value judgement	1930	value judgement	long answer
2015	1931	14	long answer	instrumental/procedural	1931	instrumental/procedural	long answer
2015	1932	7	long answer	Explanation	1932	Explanation	long answer
2015	1933	11	long answer	Explanation	1933	Explanation	long answer
2015	1934	16	long answer	Causal antecedent	1934	Causal antecedent	long answer
2015	1935	18	short answer	value judgement	1935	value judgement	short answer
2015	1936	17	short answer	verification	1936	verification	short answer
2015	1937	34	short answer	qualifying possibilities	1937	instrumental/procedural	long answer
2015	1938	7	short answer	verification	1938	verification	short answer
2015	1939	8	short answer	verification	1939	verification	short answer
2015	1940	36	long answer	instrumental/procedural	1940	instrumental/procedural	long answer
2015	1941	12	long answer	explaining possibilities	1941	instrumental/procedural	long answer
2015	1942	20	long answer	example	1942	explanation	long answer
2015	1943	25	long answer	forecasting	1943	forecasting	long answer
2015	1944	21	short answer	qualifying possibilities	1944	explanation	long answer
2015	1945	27	long answer	forecasting	1945	explanation	long answer
2015	1946	18	long answer	Causal antecedent	1946	value judgement	long answer
2015	1947	28	long answer	Causal antecedent	1947	Causal antecedent	long answer
2015	1948	26	long answer	comparison	1948	value judgement	long answer
2015	1949	29	long answer	instrumental/procedural	1949	instrumental/procedural	long answer
2015	1950	31	long answer	explaining possibilities	1950	Explanation	long answer
2015	1951	48	long answer	explaining value judgement	1951	value judgement	long answer
2015	1952	18	long answer	instrumental/procedural	1952	Enablement	long answer
2015	1953	35	long answer	instrumental/procedural	1953	explanation	long answer
2015	1954	18	long answer	explaining possibilities	1954	explaining possibilities	long answer
2015	1955	13	short answer	qualifying possibilities	1955	explaining possibilities	long answer
2015	1956	14	short answer	qualifying possibilities	1956	value judgement	long answer
2015	1957	12	long answer	Causal consequence	1957	Forecasting	long answer
2015	1958	13	short answer	quantifying	1958	enablement	long answer
2015	1959	8	long answer	Explanation	1959	Causal consequence	long answer
2015	1960	72	long answer	instrumental/procedural	1960	instrumental/procedural	long answer
2015	1961	63	long answer	Explanation	1961	instrumental/procedural	long answer
2015	1962	63	long answer	instrumental/procedural	1962	instrumental/procedural	long answer
2015	1963	71	short answer	qualifying possibilities	1963	explaining possibilities	long answer
2015	1964	18	long answer	Causal consequence	1964	causal consequence	long answer
2015	1965	25	long answer	Causal consequence	1965	explaining possibilities	long answer
2015	1966	20	long answer	explaining possibilities	1966	instrumental/procedural	long answer
2015	1967	30	short answer	verification	1967	value judgment	long answer
2015	1968	35	long answer	comparison	1968	comparison	long answer
2015	1969	30	long answer	explaining possibilities	1969	Explanation	long answer
2015	1970	17	long answer	explaining possibilities	1972	instrumental/procedural	long answer
2015	1971	13	long answer	Causal antecedent	1971	Causal antecedent	long answer
2015	1972	23	long answer	explaining possibilities	1972	explaining possibilities	long answer
2015	1973	11	long answer	Causal consequence	1973	Causal consequence	long answer
2015	1974	14	long answer	Causal consequence	1974	Causal consequence	long answer
2015	1975	12	long answer	explaining possibilities	1975	explaining possibilities	long answer
2015	1976	15	short answer	qualifying possibilities	1976	comparison	long answer
2015	1977	14	short answer	qualifying possibilities	1977	instrumental/procedural	long answer
2015	1978	14	long answer	explaining possibilities	1978	instrumental/procedural	long answer
2015	1979	16	long answer	instrumental/procedural	1979	instrumental/procedural	long answer
2015	1980	14	long answer	explaining possibilities	1980	forecasting	long answer
2015	1981	16	long answer	instrumental/procedural	1981	instrumental/procedural	long answer
2015	1989	24	long answer	explaining value judgement	1989	value judgement	long answer
2015	1990	9	long answer	Explanation	1990	Explanation	long answer
2015	1991	10	long answer	explaining possibilities	1991	explaining possibilities	long answer
2015	1992	15	long answer	explaining possibilities	1992	explaining possibilities	long answer
2015	1993	16	long answer	explaining possibilities	1993	explaining possibilities	long answer
2015	1994	15	short answer	quantifying	1994	quantifying	short answer
2015	1995	9	long answer	explaining possibilities	1995	explaining possibilities	long answer
2015	1996	10	long answer	Explanation	1996	instrumental/procedural	long answer
2015	1997	10	long answer	Explanation	1997	instrumental/procedural	long answer
2015	1998	10	long answer	Causal antecedent	1998	Causal antecedent	long answer
2015	1999	27	long answer	Causal consequence	1999	Explanation	long answer
2015	2000	14	long answer	explaining possibilities	2000	Explanation	long answer
2015	2001	14	short answer	verification	2001	value judgement	long answer
2015	2002	22	long answer	explaining possibilities	2002	explaining possibilities	long answer
2015	2003	39	long answer	comparison	2003	value judgement	long answer
2015	2004	22	long answer	Causal consequence	2004	Causal consequence	long answer
2015	2005	25	short answer	value judgement	2005	value judgement	short answer
2015	2006	24	long answer	explaining possibilities	2006	value judgements	long answer
2015	2007	30	long answer	explaining possibilities	2007	instrumental/procedural	long answer
2015	2008	10	short answer	verification	2008	verification	short answer
2015	2009	84	short answer	qualifying possibilities	2009	explaining possibilities	long answer
2015	2010	21	long answer	explaining possibilities	2010	explaining possibilities	long answer
2015	2011	16	long answer	Explanation	2011	instrumental/procedural	long answer
2015	2012	25	long answer	Causal consequence	2012	Causal consequence	long answer
2015	2013	15	long answer	explaining possibilities	2013	instrumental/procedural	long answer
2015	2014	12	long answer	Explanation	2014	instrumental/procedural	long answer
2015	2015	13	short answer	qualifying possibilities	2015	Enablement	short answer
2015	2016	39	short answer	verification	2016	verification	short answer
2015	2017	23	long answer	Causal antecedent	2017	instrumental/procedural	long answer
2015	2018	34	short answer	verification	2018	verification	short answer
2015	2019	26	long answer	explaining possibilities	2019	instrumental/procedural	long answer
2015	2020	35	short answer	quantifying	2020	explanation	long answer
2015	2021	21	short answer	verification	2021	verification	short answer
2015	2022	10	long answer	Explanation	2022	Explanation	long answer
2015	2023	15	long answer	Causal consequence	2023	explaining possibilities	long answer
2015	2024	20	short answer	qualifying possibilities	2024	explanation	long answer
2015	2026	10	long answer	Explanation	2026	Explanation	long answer
2015	2027	17	long answer	comparison	2027	value judgement	long answer
2015	2028	21	long answer	explaining possibilities	2028	explaining possibilities	long answer
2015	2029	13	long answer	explaining possibilities	2029	instrumental/procedural	long answer
2015	2030	13	long answer	explaining possibilities	2030	instrumental/procedural	long answer
2015	2031	25	long answer	explaining possibilities	2031	value judgement	long answer
2015	2033	9	short answer	qualifying possibilities	2033	explaining possibilities	long answer
2015	2034	41	long answer	example	2034	instrumental/procedural	long answer
2015	2035	26	long answer	explaining possibilities	2035	explaining possibilities	long answer
2015	2036	26	long answer	Causal antecedent	2036	enablement	long answer
2015	2037	31	short answer	qualifying possibilities	2037	explanation	long answer
2015	2038	27	short answer	qualifying possibilities	2038	explaining possibilities	long answer
2015	2039	26	short answer	qualifying possibilities	2039	explaining possibilities	long answer
2015	2040	57	long answer	explaining possibilities	2040	instrumental/procedural	long answer
2015	2041	31	long answer	explaining possibilities	2041	explaining possibilities	long answer
2015	2042	5	long answer	Explanation	2042	Causal antecedent	long answer
2015	2043	10	long answer	Explanation	2043	Explanation	long answer
2015	2044	11	long answer	Causal antecedent	2044	Explanation	long answer
2015	2045	11	short answer	verification	2045	verification	short answer
2015	2046	13	long answer	forecasting	2046	forecasting	long answer
2015	2047	42	long answer	explaining possibilities	2047	explaining possibilities	long answer
2015	2048	39	short answer	value judgement	2048	value judgement	long answer
2015	2049	34	long answer	instrumental/procedural	2049	explanation	long answer
2015	2050	33	long answer	explaining value judgement	2050	value judgement	long answer
2015	2051	39	long answer	explaining possibilities	2051	explaining possibilities	long answer
2015	2052	41	long answer	explaining value judgement	2052	value judgement	long answer
2015	2053	27	long answer	forecasting	2053	forecasting	long answer
2016	2054	23	long answer	Explanation	2054	value judgement	long answer
2016	2055	21	long answer	explaining possibilities	2055	instrumental/procedural	long answer
2016	2056	22	long answer	explaining possibilities	2056	instrumental/procedural	long answer
2016	2057	19	long answer	Explanation	2057	instrumental/procedural	long answer
2016	2058	18	long answer	Explanation	2058	instrumental/procedural	long answer
2016	2059	21	long answer	forecasting	2059	value judgement	long answer
2016	2060	9	short answer	value judgement	2060	value judgement	short answer
2016	2061	17	short answer	verification	2061	value judgement	long answer
2016	2062	21	long answer	example	2062	forecasting	long answer
2016	2063	18	long answer	instrumental/procedural	2063	instrumental/procedural	long answer
2016	2064	14	long answer	example	2064	value judgement	long answer
2016	2065	13	short answer	qualifying possibilities	2065	value judgement	long answer
2016	2066	10	long answer	Explanation	2066	instrumental/procedural	long answer
2016	2067	28	long answer	instrumental/procedural	2067	instrumental/procedural	long answer
2016	2068	23	long answer	instrumental/procedural	2068	instrumental/procedural	long answer
2016	2069	43	long answer	explaining possibilities	2069	instrumental/procedural	long answer
2016	2070	21	long answer	explaining possibilities	2070	instrumental/procedural	long answer
2016	2071	23	long answer	explaining possibilities	2071	Explanation	long answer
2016	2072	29	long answer	explaining possibilities	2072	explaining possibilities	long answer
2016	2073	17	long answer	explaining possibilities	2073	explaining possibilities	long answer
2016	2074	19	long answer	explaining possibilities	2074	explaining possibilities	long answer
2016	2075	22	long answer	Causal antecedent	2075	value judgement	long answer
2016	2076	20	long answer	explaining possibilities	2076	forecasting	long answer
2016	2077	20	short answer	qualifying possibilities	2077	value judgement	long answer
2016	2078	12	long answer	Explanation	2078	instrumental/procedural	long answer
2016	2079	29	long answer	explaining possibilities	2079	causal consequence	long answer
2016	2080	25	short answer	qualifying possibilities	2080	Explanation	long answer
2016	2081	19	long answer	explaining value judgement	2081	causal consequence	long answer
2016	2082	16	long answer	explaining possibilities	2082	instrumental/procedural	long answer
2016	2083	17	long answer	explaining possibilities	2083	instrumental/procedural	long answer
2016	2084	24	long answer	Causal antecedent	2084	Causal antecedent	long answer
2016	2085	18	long answer	example	2085	explanation	long answer
2016	2086	12	long answer	example	2086	explanation	long answer
2016	2087	14	short answer	qualifying possibilities	2087	Explanation	long answer
2016	2088	17	long answer	example	2088	Causal consequence	long answer
2016	2089	15	long answer	example	2089	explanation	long answer
2016	2090	24	long answer	instrumental/procedural	2090	explanation	long answer
2016	2091	28	long answer	explaining value judgement	2091	value judgement	long answer
2016	2092	21	short answer	value judgement	2092	Enablement	long answer
2016	2093	41	long answer	explaining possibilities	2093	instrumental/procedural	long answer
2016	2094	22	long answer	explaining value judgement	2094	value judgement	long answer
2016	2095	21	long answer	explaining possibilities	2095	explaining possibilities	long answer
2016	2096	27	long answer	example	2096	example	long answer
2016	2097	25	long answer	forecasting	2097	forecasting	long answer
2016	2098	18	long answer	explaining value judgement	2098	forecasting	long answer
2016	2099	17	long answer	explaining possibilities	2099	forecasting	long answer
2016	2100	21	long answer	Explanation	2100	instrumental/procedural	long answer
2016	2101	15	long answer	instrumental/procedural	2101	instrumental/procedural	long answer
2016	2102	34	short answer	verification	2102	value judgement	long answer
2016	2103	9	long answer	Explanation	2103	explaining possibilities	long answer
2016	2104	9	long answer	Explanation	2104	explaining possibilities	long answer
2016	2105	13	long answer	example	2105	explanation	long answer
2016	2106	12	long answer	explaining possibilities	2106	instrumental/procedural	long answer
2016	2107	24	short answer	qualifying possibilities	2107	value judgement	long answer
2016	2108	19	long answer	example	2108	instrumental/procedural	long answer
2016	2109	28	short answer	Verification	2109	Verification	short answer
2016	2110	11	long answer	explanation	2110	value judgement	long answer
2016	2111	10	long answer	forecasting	2111	value judgement	long answer
2016	2112	34	short answer	qualifying possibilities	2112	value judgement	long answer
2016	2113	54	short answer	verification	2113	value judgement	long answer
2016	2114	12	long answer	explaining possibilities	2114	instrumental/procedural	long answer
2016	2115	32	long answer	Causal consequence	2115	value judgement	long answer
2016	2116	35	long answer	explaining possibilities	2116	instrumental/procedural	long answer
2016	2117	16	long answer	explaining possibilities	2117	explaining possibilities	long answer
2016	2118	8	long answer	Explanation	2118	value judgement	long answer
2016	2119	25	long answer	Explanation	2119	Explanation	long answer
2016	2120	123	long answer	Explanation	2120	Explanation	long answer
2016	2121	8	short answer	verification	2121	verification	short answer
2016	2122	28	short answer	qualifying possibilities	2122	value judgement	long answer
2016	2123	25	long answer	explaining possibilities	2123	forecasting	long answer
2016	2124	25	short answer	verification	2124	verification	short answer
2016	2125	25	long answer	forecasting	2125	value judgement	long answer
2016	2126	16	long answer	explaining possibilities	2126	Explanation	long answer
2016	2127	12	long answer	forecasting	2127	forecasting	long answer
2016	2128	18	long answer	explaining possibilities	2128	example	long answer
2016	2129	32	long answer	explaining possibilities	2129	explaining possibilities	long answer
2016	2130	29	short answer	Verification	2130	Verification	short answer
2016	2131	11	long answer	comparison	2131	comparison	long answer
2016	2132	7	short answer	verification	2132	verification	short answer
2016	2134	13	long answer	forecasting	2134	forecasting	long answer
2016	2135	22	short answer	Verification	2135	Verification	short answer
2016	2136	24	long answer	explaining possibilities	2136	explaining possibilities	long answer
2016	2137	24	long answer	explaining possibilities	2137	instrumental/procedural	long answer
2016	2138	24	short answer	qualifying possibilities	2138	verification	short answer
2016	2139	18	long answer	explaining possibilities	2139	instrumental/procedural	long answer
2016	2140	15	long answer	instrumental/procedural	2140	instrumental/procedural	long answer
2016	2141	34	long answer	instrumental/procedural	2141	explaining possibilities	long answer
2016	2145	9	long answer	explanation	2145	value judgement	long answer
2016	2146	7	long answer	comparison	2146	comparison	long answer
2016	2147	16	short answer	verification	2147	verification	short answer
2016	2148	22	long answer	Causal antecedent	2148	Causal antecedent	long answer
2016	2149	19	long answer	instrumental/procedural	2149	instrumental/procedural	long answer
2016	2150	17	short answer	verification	2150	value judgement	long answer
2016	2151	19	long answer	explaining possibilities	2151	Enablement	long answer
2016	2152	18	short answer	quantifying	2152	Causal consequence	long answer
2016	2153	21	short answer	quantifying	2153	explaining possibilities	long answer
2016	2154	34	long answer	explaining value judgement	2154	instrumental/procedural	long answer
2016	2155	19	short answer	verification	2155	value judgement	long answer
2016	2156	21	long answer	instrumental/procedural	2156	instrumental/procedural	long answer
2016	2157	16	long answer	explaining possibilities	2157	value judgement	long answer
2016	2158	19	long answer	explaining possibilities	2158	instrumental/procedural	long answer
2016	2159	16	long answer	Causal antecedent	2159	Causal consequence	long answer
2016	2160	34	long answer	forecasting	2160	forecasting	long answer
2016	2161	14	long answer	explanation	2161	explanation	long answer
2016	2162	15	short answer	qualifying possibilities	2162	explaining possibilities	long answer
2016	2163	11	long answer	Causal antecedent	2163	Enablement	long answer
2016	2164	35	long answer	explaining value judgement	2164	value judgement	long answer
2016	2165	24	long answer	explaining possibilities	2165	forecasting	long answer
2016	2166	24	long answer	explaining possibilities	2166	instrumental/procedural	long answer
2016	2167	62	long answer	explaining possibilities	2167	Explanation	long answer
2016	2168	84	short answer	verification	2168	value judgement	long answer
2016	2169	63	short answer	verification	2169	verification	short answer
2016	2170	81	long answer	comparison	2170	value judgements	long answer
2016	2171	100	short answer	verification	2171	value judgement	long answer
2016	2172	49	long answer	example	2172	value judgement	long answer
2016	2173	25	long answer	forecasting	2173	forecasting	long answer
2016	2174	14	long answer	explaining possibilities	2174	Explanation	long answer
2016	2175	10	long answer	example	2175	example	long answer
2016	2176	14	long answer	forecasting	2176	forecasting	long answer
2016	2177	21	long answer	explaining possibilities	2177	value judgement	long answer
2016	2178	21	long answer	forecasting	2178	value judgement	long answer
2016	2180	12	long answer	explanation	2180	value judgement	long answer
2016	2181	27	long answer	instrumental/procedural	2181	instrumental/procedural	long answer
2016	2182	95	long answer	instrumental/procedural	2182	Enablement	long answer
2016	2183	82	long answer	explaining possibilities	2183	instrumental/procedural	long answer
2016	2184	16	long answer	Explanation	2184	instrumental/procedural	long answer
2016	2185	14	long answer	Causal consequence	2185	Causal consequence	long answer
2016	2186	12	long answer	explaining possibilities	2186	instrumental/procedural	long answer
2016	2187	13	long answer	explaining possibilities	2187	instrumental/procedural	long answer
2016	2188	15	long answer	explaining possibilities	2188	instrumental/procedural	long answer
2016	2189	20	long answer	example	2189	value judgement	long answer
2016	2190	10	long answer	Causal consequence	2190	forecasting	long answer
2016	2191	27	long answer	explaining possibilities	2191	explaining possibilities	long answer
2016	2192	30	short answer	qualifying possibilities	2192	explaining possibilities	long answer
2016	2193	22	long answer	explaining possibilities	2193	explaining possibilities	long answer
2016	2194	12	long answer	instrumental/procedural	2194	instrumental/procedural	long answer
2016	2195	10	long answer	explaining possibilities	2195	instrumental/procedural	long answer
2016	2197	33	long answer	explaining possibilities	2197	instrumental/procedural	long answer
2016	2198	17	long answer	explaining possibilities	2198	instrumental/procedural	long answer
2016	2199	67	long answer	explaining possibilities	2199	instrumental/procedural	long answer
2016	2200	116	long answer	explaining possibilities	2200	explanation	long answer
2016	2201	14	long answer	explaining value judgement	2201	explanation	long answer
2016	2202	34	long answer	forecasting	2202	value judgement	long answer
2016	2203	10	short answer	verification	2203	value judgement	long answer
2016	2204	11	long answer	Explanation	2204	Causal antecedent	long answer
2016	2205	21	short answer	verification	2205	value judgement	long answer
2016	2206	47	short answer	verification	2206	forecasting	long answer
2016	2207	13	long answer	instrumental/procedural	2207	Enablement	long answer
2016	2208	15	long answer	instrumental/procedural	2208	Causal antecedent	long answer
2016	2209	18	long answer	explanation	2209	value judgement	long answer
2016	2210	26	long answer	explaining possibilities	2210	value judgement	long answer
2016	2211	19	long answer	example	2211	explanation	long answer
2016	2212	19	long answer	example	2212	example	long answer
2016	2213	16	long answer	example	2213	value judgement	long answer
2016	2214	10	long answer	explaining possibilities	2214	instrumental/procedural	long answer
2016	2215	20	long answer	Causal antecedent	2215	Causal antecedent	long answer
2016	2216	17	long answer	explanation	2216	instrumental/procedural	long answer
2016	2217	25	long answer	example	2217	explanation	long answer
2016	2218	14	long answer	example	2218	explanation	long answer
2016	2219	16	long answer	Causal consequence	2219	explanation	long answer
2016	2220	14	long answer	explaining possibilities	2220	instrumental/procedural	long answer
2016	2221	13	long answer	instrumental/procedural	2221	instrumental/procedural	long answer
2016	2222	15	short answer	verification	2222	value judgement	long answer
2016	2223	30	long answer	forecasting	2223	value judgement	long answer
2016	2224	12	long answer	explaining possibilities	2224	explaining possibilities	long answer
2016	2225	14	long answer	Causal consequence	2225	value judgement	long answer
2016	2226	21	long answer	comparison	2226	comparison	long answer
2016	2227	17	long answer	example	2227	explanation	long answer
2016	2228	20	long answer	explanation	2228	explanation	long answer
2016	2229	13	long answer	explaining value judgement	2229	instrumental/procedural	long answer
2016	2230	11	long answer	Causal antecedent	2230	explanation	long answer
2016	2231	22	long answer	explaining possibilities	2231	instrumental/procedural	long answer
2016	2232	15	long answer	explaining possibilities	2232	explaining possibilities	long answer
2016	2233	19	long answer	explaining possibilities	2233	explaining possibilities	long answer
2016	2234	43	short answer	qualifying possibilities	2234	verification	short answer
2016	2235	27	short answer	value judgement	2235	value judgement	short answer
2016	2236	20	long answer	forecasting	2236	forecasting	long answer
2016	2237	20	short answer	value judgement	2237	value judgement	long answer
2016	2238	16	long answer	explaining value judgement	2238	instrumental/procedural	long answer
2016	2239	37	long answer	explaining possibilities	2239	instrumental/procedural	long answer
2016	2240	14	long answer	Causal consequence	2240	Causal consequence	long answer
2016	2241	14	long answer	explaining possibilities	2241	instrumental/procedural	long answer
2016	2242	21	long answer	explaining possibilities	2242	instrumental/procedural	long answer
2016	2243	29	long answer	explaining possibilities	2243	explaining possibilities	long answer
2016	2244	49	long answer	explaining possibilities	2244	value judgement	long answer
2016	2245	22	short answer	qualifying possibilities	2245	enablement	long answer
2016	2246	47	short answer	value judgement	2246	value judgement	long answer
2016	2247	15	long answer	explaining possibilities	2247	explaining possibilities	long answer
2016	2248	49	long answer	forecasting	2248	forecasting	long answer
2016	2249	20	long answer	explanation	2249	instrumental/procedural	long answer
2016	2250	23	long answer	example	2250	value judgement	long answer
2016	2251	22	long answer	comparison	2251	comparison	long answer
2016	2252	27	long answer	Causal antecedent	2252	enablement	long answer
2016	2253	20	long answer	comparison	2253	comparison	long answer
2016	2254	33	long answer	explaining possibilities	2254	instrumental/procedural	long answer
2016	2255	29	long answer	Causal antecedent	2255	value judgement	long answer
2016	2256	39	long answer	Causal antecedent	2256	Causal consequence	long answer
2016	2257	24	long answer	Causal antecedent	2257	value judgement	long answer
2016	2258	13	long answer	Causal antecedent	2258	Causal antecedent	long answer
2016	2259	9	long answer	explanation	2259	Causal antecedent	long answer
2016	2260	11	short answer	Verification	2260	explanation	long answer
2016	2261	4	long answer	Explanation	2261	verfication/forced choice	short answer
2016	2262	5	long answer	explaining possibilities	2262	instrumental/procedural	long answer
2016	2263	21	long answer	explaining possibilities	2263	instrumental/procedural	long answer
2016	2264	18	short answer	verification	2264	value judgement	long answer
2016	2265	29	long answer	explaining possibilities	2265	instrumental/procedural	long answer
2016	2266	8	long answer	explanation	2266	value judgement	long answer
2016	2267	11	long answer	Explanation	2267	forecasting	long answer
2016	2268	30	long answer	explaining possibilities	2268	explanation	long answer
2016	2269	21	long answer	instrumental/procedural	2269	explaining possibilities	long answer
2016	2271	21	long answer	comparison	2271	comparison	long answer
2016	2273	48	long answer	explaining possibilities	2273	instrumental/procedural	long answer
2016	2274	35	long answer	instrumental/procedural	2274	instrumental/procedural	long answer
2016	2275	24	long answer	explaining possibilities	2275	Explanation	long answer
2016	2276	24	long answer	explaining value judgement	2276	value judgement	long answer
2016	2277	24	long answer	explaining value judgement	2277	value judgement	long answer
2016	2278	23	long answer	explaining value judgement	2278	value judgement	long answer
2016	2279	24	long answer	explaining possibilities	2279	explaining possibilities	long answer
2016	2280	44	short answer	verification	2280	verification	short answer
2016	2281	14	short answer	verification	2281	example	long answer
2016	2282	13	long answer	explaining possibilities	2282	forecasting	long answer
2016	2283	20	short answer	verification	2283	verification	short answer
2016	2284	12	long answer	explanation	2284	value judgement	long answer
2016	2285	23	long answer	explaining value judgement	2285	value judgement	long answer
2016	2286	16	long answer	instrumental/procedural	2286	value judgement	long answer
2016	2287	9	long answer	explaining possibilities	2287	instrumental/procedural	long answer
2016	2288	9	long answer	explanation	2288	value judgement	long answer
2016	2289	11	long answer	example	2289	example	long answer
2016	2290	21	long answer	explaining possibilities	2290	causal consequence	long answer
2016	2291	19	long answer	explaining possibilities	2291	instrumental/procedural	long answer
2016	2292	21	long answer	Causal antecedent	2292	Causal antecedent	long answer
2016	2293	15	long answer	explanation	2293	explaining possibilities	long answer
2016	2294	14	long answer	explaining possibilities	2294	instrumental/procedural	long answer
2016	2295	14	long answer	Causal consequence	2295	explaining possibilities	long answer
2016	2296	11	long answer	Explanation	2296	instrumental/procedural	long answer
2016	2297	14	long answer	Explanation	2297	instrumental/procedural	long answer
2016	2298	12	long answer	explanation	2298	instrumental/procedural	long answer
2016	2299	9	long answer	explanation	2299	instrumental/procedural	long answer
2016	2300	8	long answer	Explanation	2300	instrumental/procedural	long answer
2016	2301	16	long answer	explanation	2301	instrumental/procedural	long answer
2016	2302	13	short answer	qualifying possibilities	2302	value judgement	long answer
2016	2303	23	short answer	verification	2303	forecasting	long answer
2016	2304	24	long answer	forecasting	2304	forecasting	long answer
2016	2305	29	short answer	quantifying	2305	Causal consequence	long answer
2016	2306	12	long answer	Explanation	2306	Explanation	long answer
2016	2307	10	long answer	example	2307	explanation	long answer
2016	2308	21	short answer	qualifying possibilities	2308	verification	short answer
2016	2309	22	long answer	Causal antecedent	2309	explaining possibilities	long answer
2016	2310	17	short answer	qualifying possibilities	2310	verfication/forced choice	short answer
2016	2311	25	short answer	qualifying possibilities	2311	Explanation	long answer
2016	2312	21	long answer	explaining possibilities	2312	explaining possibilities	long answer
2016	2313	14	short answer	verification	2313	explaining possibilities	short answer
2016	2314	16	long answer	explaining possibilities	2314	instrumental/procedural	long answer
2016	2315	19	long answer	explaining possibilities	2315	comparison	long answer
2016	2319	32	long answer	explaining value judgement	2319	explaining possibilities	long answer
2016	2322	18	long answer	example	2322	forecasting	long answer
2016	2323	30	long answer	Causal consequence	2323	Causal consequence	long answer
2016	2324	29	short answer	value judgement	2324	value judgement	long answer
2016	2325	9	long answer	explanation	2325	instrumental/procedural	long answer
2016	2327	13	long answer	explaining possibilities	2327	explaining possibilities	long answer
2016	2328	20	long answer	instrumental/procedural	2328	Enablement	long answer
2016	2329	19	long answer	Causal antecedent	2329	value judgement	long answer
2016	2333	5	short answer	verification	2333	value judgement	long answer
2016	2334	26	long answer	forecasting	2334	forecasting	long answer
2016	2335	14	long answer	explaining possibilities	2335	Explanation	long answer
2016	2336	29	long answer	example	2336	example	long answer
2016	2337	16	long answer	example	2337	value judgement	long answer
2016	2338	18	long answer	instrumental/procedural	2338	value judgement	long answer
2016	2339	10	long answer	Explanation	2339	value judgement	long answer
2016	2340	10	long answer	example	2340	explanation	long answer
2016	2341	15	long answer	example	2341	comparison	long answer
2016	2343	14	long answer	example	2343	comparison	long answer
2016	2344	23	long answer	explaining possibilities	2344	explaining possibilities	long answer
2016	2345	17	long answer	forecasting	2345	value judgement	long answer
2016	2346	28	long answer	example	2346	Causal consequence	long answer
2016	2347	24	long answer	explaining possibilities	2347	explaining possibilities	long answer
2016	2348	32	long answer	explaining possibilities	2348	Enablement	long answer
2016	2349	35	long answer	Causal consequence	2349	Causal consequence	long answer
2016	2352	24	long answer	Causal antecedent	2352	Explanation	long answer
2016	2353	30	long answer	explaining possibilities	2353	instrumental/procedural	long answer
2016	2354	37	long answer	explaining possibilities	2354	instrumental/procedural	long answer
2016	2359	12	long answer	explaining possibilities	2359	instrumental/procedural	long answer
2016	2360	9	long answer	example	2360	explanation	long answer
2016	2361	11	long answer	Causal antecedent	2361	Causal antecedent	long answer
2016	2362	12	long answer	forecasting	2362	forecasting	long answer
2016	2363	21	long answer	explaining possibilities	2363	forecasting	long answer
2016	2364	20	long answer	Causal antecedent	2364	explanation	long answer
2016	2365	14	long answer	forecasting	2365	forecasting	long answer
2016	2366	15	long answer	forecasting	2366	forecasting	long answer
2016	2367	35	long answer	Causal antecedent	2367	explanation	long answer
2016	2368	31	long answer	forecasting	2368	explanation	long answer
2016	2369	34	long answer	explaining possibilities	2369	Explanation	long answer
2016	2370	20	long answer	Causal consequence	2370	Causal consequence	long answer
2016	2371	24	long answer	explaining possibilities	2371	explaining possibilities	long answer
2016	2372	18	long answer	explaining possibilities	2372	instrumental/procedural	long answer
2016	2373	16	long answer	explaining possibilities	2373	Explanation	long answer
2016	2374	17	long answer	Causal consequence	2374	forecasting	long answer
2016	2375	42	short answer	verification	2375	verification	short answer
2016	2376	31	long answer	explaining possibilities	2376	explaining possibilities	long answer
2016	2377	19	short answer	verification	2377	value judgement	long answer
2016	2378	9	long answer	explanation	2378	Causal consequence	long answer
2016	2379	13	long answer	Causal consequence	2379	Causal consequence	long answer
2016	2380	13	long answer	example	2380	explanation	long answer
2016	2381	12	long answer	Causal consequence	2381	Causal consequence	long answer
2016	2382	14	long answer	forecasting	2382	value judgement	long answer
2016	2383	15	long answer	example	2383	explanation	long answer
2016	2384	17	long answer	Causal consequence	2384	value judgement	long answer
2017	2385	14	long answer	explaining possibilities	2385	instrumental/procedural	long answer
2017	2386	10	long answer	example	2386	explanation	long answer
2017	2387	11	short answer	verification	2387	verification	short answer
2017	2388	15	long answer	explaining possibilities	2388	Causal consequence	long answer
2017	2389	12	long answer	example	2389	explanation	long answer
2017	2390	13	short answer	verification	2390	verification	short answer
2017	2391	22	short answer	value judgement	2391	value judgement	long answer
2017	2392	19	long answer	explaining possibilities	2392	explaining possibilities	long answer
2017	2393	17	long answer	instrumental/procedural	2393	Enablement	long answer
2017	2394	19	long answer	Causal consequence	2394	Explanation	long answer
2017	2395	18	long answer	explaining value judgement	2395	value judgement	long answer
2017	2396	35	long answer	example	2396	example	long answer
2017	2397	16	short answer	verification	2397	example	long answer
2017	2398	16	long answer	instrumental/procedural	2398	instrumental/procedural	long answer
2017	2399	36	long answer	Explanation	2399	instrumental/procedural	long answer
2017	2400	12	long answer	instrumental/procedural	2400	explaining value judgement	long answer
2017	2401	73	long answer	instrumental/procedural	2401	example	long answer
2017	2402	32	short answer	verification	2402	verification	short answer
2017	2403	18	long answer	Causal antecedent	2403	instrumental/procedural	long answer
2017	2404	15	short answer	qualifying possibilities	2404	value judgement	long answer
2017	2405	17	long answer	Causal antecedent	2405	instrumental/procedural	long answer
2017	2406	12	long answer	Causal antecedent	2406	explanation	long answer
2017	2407	9	long answer	Explanation	2407	instrumental/procedural	long answer
2017	2409	7	long answer	explanation	2409	explaining possibilities	long answer
2017	2410	20	long answer	explanation	2410	value judgement	long answer
2017	2411	21	long answer	instrumental/procedural	2411	explaining possibilities	long answer
2017	2412	20	long answer	instrumental/procedural	2412	Enablement	long answer
2017	2414	18	long answer	instrumental/procedural	2414	instrumental/procedural	long answer
2017	2415	14	long answer	instrumental/procedural	2415	instrumental/procedural	long answer
2017	2416	12	short answer	verification	2416	value judgement	long answer
2017	2417	18	long answer	instrumental/procedural	2417	instrumental/procedural	long answer
2017	2418	14	long answer	instrumental/procedural	2418	explaining possibilities	long answer
2017	2419	15	long answer	Explanation	2419	Explanation	long answer
2017	2420	25	long answer	explaining possibilities	2420	Enablement	long answer
2017	2421	13	long answer	explaining possibilities	2421	forecasting	long answer
2017	2422	54	long answer	explaining possibilities	2422	instrumental/procedural	long answer
2017	2423	50	short answer	verification	2423	verification	short answer
2017	2424	20	short answer	verification	2424	verification	short answer
2017	2425	47	short answer	verification	2425	verification	short answer
2017	2426	12	short answer	verification	2426	verification	short answer
2017	2427	35	short answer	verification	2427	verification	short answer
2017	2428	20	short answer	verification	2428	verification	short answer
2017	2429	17	long answer	example	2429	explanation	long answer
2017	2430	19	long answer	comparison	2430	comparison	long answer
2017	2431	19	long answer	example	2431	value judgement	long answer
2017	2439	9	long answer	explanation	2439	forecasting	long answer
2017	2441	39	long answer	comparison	2441	Explanation	long answer
2017	2442	12	short answer	verification	2442	verification	short answer
2017	2443	19	long answer	Causal consequence	2443	Causal consequence	long answer
2017	2444	29	short answer	qualifying possibilities	2444	forecasting	long answer
2017	2445	27	long answer	explanation	2445	explanation	long answer
2017	2446	38	long answer	instrumental/procedural	2446	example	long answer
2017	2447	27	long answer	Explanation	2447	explanation	long answer
2017	2448	34	long answer	explaining possibilities	2448	instrumental/procedural	long answer
2017	2449	32	long answer	instrumental/procedural	2449	explaining possibilities	long answer
2017	2450	10	long answer	explaining possibilities	2450	explaining possibilities	long answer
2017	2451	22	long answer	Explanation	2451	Explanation	long answer
2017	2452	18	long answer	explaining possibilities	2452	Enablement	long answer
2017	2453	38	long answer	comparison	2453	comparison	long answer
2017	2454	10	short answer	verification	2454	verification	short answer
2017	2455	39	long answer	Causal consequence	2455	Causal consequence	long answer
2017	2456	17	long answer	explaining value judgement	2456	value judgement	long answer
2017	2457	12	short answer	verification	2457	verification	short answer
2017	2458	16	short answer	verification	2458	verification	short answer
2017	2459	14	long answer	explaining value judgement	2459	value judgement	long answer
2017	2463	30	long answer	explaining possibilities	2463	instrumental/procedural	long answer
2017	2464	26	long answer	Causal antecedent	2464	instrumental/procedural	long answer
2017	2465	18	long answer	instrumental/procedural	2465	instrumental/procedural	long answer
2017	2466	17	long answer	explaining possibilities	2466	instrumental/procedural	long answer
2017	2467	16	long answer	explanation	2467	instrumental/procedural	long answer
2017	2468	15	long answer	explaining possibilities	2468	instrumental/procedural	long answer
2017	2474	30	short answer	verification	2474	verification	short answer
2017	2475	27	short answer	qualifying possibilities	2475	verification	short answer
2017	2476	40	long answer	comparison	2476	comparison	long answer
2017	2477	19	long answer	explaining possibilities	2477	comparison	long answer
2017	2478	23	long answer	Causal consequence	2478	Explanation	long answer
2017	2479	10	long answer	explanation	2479	example	long answer
2017	2480	11	long answer	forecasting	2480	forecasting	long answer
2017	2481	21	long answer	forecasting	2481	forecasting	long answer
2017	2482	14	long answer	example	2482	example	long answer
2017	2483	18	long answer	explaining possibilities	2483	example	long answer
2017	2484	7	short answer	verification	2484	verification	short answer
2017	2491	11	long answer	explanation	2491	explanation	long answer
2017	2492	21	long answer	explaining possibilities	2492	Causal consequence	long answer
2017	2493	34	long answer	instrumental/procedural	2493	instrumental/procedural	long answer
2017	2494	24	long answer	Causal consequence	2494	instrumental/procedural	long answer
2017	2498	13	long answer	explaining value judgement	2498	instrumental/procedural	long answer
2017	2499	22	long answer	explaining possibilities	2499	instrumental/procedural	long answer
2017	2506	21	short answer	value judgement	2506	value judgement	long answer
2017	2507	15	long answer	explaining possibilities	2507	Explanation	long answer
2017	2508	15	long answer	Causal antecedent	2508	Causal antecedent	long answer
2017	2509	17	long answer	Causal antecedent	2509	Causal antecedent	long answer
2017	2510	25	short answer	value judgement	2510	value judgement	long answer
2017	2511	16	long answer	Causal antecedent	2511	value judgement	long answer
2017	2512	17	long answer	explaining possibilities	2512	instrumental/procedural	long answer
2017	2513	14	long answer	explaining possibilities	2513	instrumental/procedural	long answer
2017	2514	16	long answer	example	2514	explanation	long answer
2017	2515	25	short answer	qualifying possibilities	2515	Explanation	long answer
2017	2522	24	long answer	explaining possibilities	2522	explaining possibilities	long answer
2017	2523	21	long answer	Causal antecedent	2523	value judgement	long answer
2017	2524	24	short answer	qualifying possibilities	2524	forecasting	long answer
2017	2525	18	long answer	explaining possibilities	2525	example	long answer
2017	2526	18	long answer	instrumental/procedural	2526	instrumental/procedural	long answer
2017	2527	28	short answer	value judgement	2527	value judgement	long answer
2017	2528	23	long answer	Causal antecedent	2528	instrumental/procedural	long answer
2017	2529	21	long answer	instrumental/procedural	2529	Enablement	long answer
2017	2530	77	short answer	verification	2530	verification	short answer
2017	2531	64	long answer	explaining possibilities	2531	instrumental/procedural	long answer
2017	2532	13	long answer	instrumental/procedural	2532	value judgement	long answer
2017	2533	12	long answer	explanation	2533	instrumental/procedural	long answer
2017	2534	15	long answer	Explanation	2534	Causal consequence	long answer
2017	2535	25	long answer	explaining possibilities	2535	instrumental/procedural	long answer
2017	2536	11	long answer	explaining possibilities	2536	instrumental/procedural	long answer
2017	2537	43	short answer	verification	2537	verification	short answer
2017	2538	20	short answer	verification	2538	verification	short answer
2017	2539	74	short answer	qualifying possibilities	2539	qualifying possibilities	short answer
2017	2540	49	long answer	instrumental/procedural	2540	explaining possibilities	long answer
2017	2541	71	long answer	explaining value judgement	2541	value judgement	long answer
2017	2542	74	long answer	explaining possibilities	2542	instrumental/procedural	long answer
2017	2547	13	long answer	explaining possibilities	2547	Causal consequence	long answer
2017	2548	21	long answer	example	2548	explanation	long answer
2017	2549	10	long answer	explaining possibilities	2549	instrumental/procedural	long answer
2017	2550	13	long answer	example	2550	explanation	long answer
2017	2551	12	long answer	explaining possibilities	2551	explaining possibilities	long answer
2017	2552	9	long answer	example	2552	explanation	long answer
2017	2553	16	long answer	comparison	2553	comparison	long answer
2017	2554	11	long answer	explanation	2554	Causal antecedent	long answer
2017	2555	9	long answer	explanation	2555	Enablement	long answer
2017	2556	25	long answer	explaining possibilities	2556	explaining possibilities	long answer
2017	2557	24	long answer	explaining possibilities	2557	Explanation	long answer
2017	2558	17	long answer	instrumental/procedural	2558	instrumental/procedural	long answer
2017	2559	12	short answer	Verification	2559	comparison	long answer
2017	2560	14	long answer	comparison	2560	comparison	long answer
2017	2561	12	long answer	Causal antecedent	2561	Explanation	long answer
2017	2562	21	short answer	Verification	2562	Verification	short answer
2017	2563	25	long answer	explanation	2563	instrumental/procedural	long answer
2017	2564	26	long answer	Explanation	2564	explanation	long answer
2017	2565	18	short answer	quantifying	2565	instrumental/procedural	long answer
2017	2566	14	long answer	explaining possibilities	2566	value judgement	long answer
2017	2567	25	long answer	example	2567	explanation	long answer
2017	2568	22	long answer	explaining possibilities	2568	instrumental/procedural	long answer
2017	2569	36	long answer	explaining possibilities	2569	instrumental/procedural	long answer
2017	2570	17	long answer	instrumental/procedural	2570	explaining possibilities	long answer
2017	2571	17	long answer	forecasting	2571	value judgement	long answer
2017	2572	34	long answer	Explanation	2572	forecasting	long answer
2017	2573	20	short answer	value judgement	2573	value judgement	long answer
2017	2574	27	long answer	explaining possibilities	2574	Enablement	long answer
2017	2575	83	short answer	verification	2575	instrumental/procedural	long answer
2017	2576	33	long answer	instrumental/procedural	2576	Enablement	long answer
2017	2578	36	long answer	explaining value judgement	2578	instrumental/procedural	long answer
2017	2579	27	long answer	explaining value judgement	2579	instrumental/procedural	long answer
2017	2580	24	long answer	explaining possibilities	2580	Explanation	long answer
2017	2581	17	long answer	explaining possibilities	2581	forecasting	long answer
2017	2582	14	long answer	Causal consequence	2582	Causal consequence	long answer
2017	2583	13	short answer	verification	2583	verification	short answer
2017	2584	16	long answer	instrumental/procedural	2584	instrumental/procedural	long answer
2017	2585	23	long answer	explaining possibilities	2585	instrumental/procedural	long answer
2017	2586	16	long answer	forecasting	2586	forecasting	long answer
2017	2587	24	short answer	verification	2587	verification	short answer
2017	2588	12	short answer	qualifying possibilities	2588	verification	short answer
2017	2589	17	short answer	verification	2589	verification	short answer
2017	2590	32	long answer	explaining value judgement	2590	value judgement	long answer
2017	2591	9	long answer	example	2591	explanation	long answer
2017	2592	9	long answer	example	2592	explanation	long answer
2017	2593	4	long answer	example	2593	explanation	long answer
2017	2594	11	short answer	qualifying possibilities	2594	value judgement	long answer
2017	2595	9	long answer	Explanation	2595	Explanation	long answer
2017	2596	20	short answer	verification	2596	verification	short answer
2017	2597	4	long answer	example	2597	explanation	long answer
2017	2598	11	long answer	instrumental/procedural	2598	instrumental/procedural	long answer
2017	2599	16	short answer	value judgement	2599	explaining possibilities	long answer
2017	2600	15	long answer	instrumental/procedural	2600	forecasting	long answer
2017	2603	17	long answer	Causal antecedent	2603	comparison	long answer
2017	2604	14	long answer	Causal antecedent	2604	value judgement	long answer
2017	2605	13	long answer	instrumental/procedural	2605	instrumental/procedural	long answer
2017	2606	17	short answer	verification	2606	verification	short answer
2017	2607	12	long answer	forecasting	2607	forecasting	long answer
2017	2608	14	long answer	instrumental/procedural	2608	instrumental/procedural	long answer
2017	2609	31	short answer	verification	2609	verification	short answer
2017	2610	17	long answer	Causal antecedent	2610	Causal antecedent	long answer
2017	2611	24	long answer	instrumental/procedural	2611	Explanation	long answer
2017	2612	14	long answer	Causal antecedent	2612	explaining possibilities	long answer
2017	2613	22	long answer	Explanation	2613	Explanation	long answer
2017	2614	22	long answer	instrumental/procedural	2614	Enablement	long answer
2017	2617	18	short answer	value judgement	2617	value judgement	long answer
2017	2618	18	long answer	explaining possibilities	2618	explaining possibilities	long answer
2017	2619	24	long answer	instrumental/procedural	2619	forecasting	long answer
2017	2620	19	long answer	Causal antecedent	2620	Explanation	long answer
2017	2621	39	long answer	instrumental/procedural	2621	instrumental/procedural	long answer
2017	2622	22	long answer	forecasting	2622	value judgement	long answer
2017	2623	16	long answer	explaining possibilities	2623	instrumental/procedural	long answer
2017	2624	11	long answer	Causal antecedent	2624	explanation	long answer
2017	2625	27	long answer	Causal consequence	2625	Causal consequence	long answer
2017	2626	15	short answer	verification	2626	value judgement	long answer
2017	2631	14	long answer	instrumental/procedural	2631	Enablement	long answer
2017	2632	37	long answer	instrumental/procedural	2632	Enablement	long answer
2017	2633	28	short answer	verification	2633	verification	short answer
2017	2634	18	short answer	verification	2634	verification	short answer
2017	2635	26	long answer	Causal antecedent	2635	instrumental/procedural	long answer
2017	2636	14	short answer	value judgement	2636	value judgement	long answer
2017	2637	19	long answer	explaining value judgement	2637	Enablement	long answer
2017	2638	20	long answer	comparison	2638	comparison	long answer
2017	2639	33	long answer	Causal antecedent	2639	Causal antecedent	long answer
2017	2640	13	long answer	Causal antecedent	2640	explaining possibilities	long answer
2017	2643	21	long answer	explaining possibilities	2643	instrumental/procedural	long answer
2017	2645	17	long answer	Causal antecedent	2645	instrumental/procedural	long answer
2017	2646	28	long answer	Causal antecedent	2646	explaining possibilities	long answer
2017	2647	28	long answer	explaining possibilities	2647	explaining possibilities	long answer
2017	2648	22	long answer	explaining value judgement	2648	instrumental/procedural	long answer
2017	2649	50	long answer	explaining value judgement	2649	instrumental/procedural	long answer
2017	2650	39	long answer	explaining value judgement	2650	value judgement	long answer
2017	2651	28	long answer	Causal antecedent	2651	instrumental/procedural	long answer
2017	2652	11	short answer	value judgement	2652	value judgement	long answer
2017	2653	15	long answer	Causal antecedent	2653	value judgement	long answer
2017	2654	14	long answer	Causal antecedent	2654	comparison	long answer
2017	2660	25	long answer	Causal consequence	2660	Explanation	long answer
2017	2662	18	long answer	Causal antecedent	2662	explaining possibilities	long answer
2017	2663	31	long answer	explaining possibilities	2663	value judgement	long answer
2017	2664	30	long answer	forecasting	2664	forecasting	long answer
2017	2665	9	long answer	Explanation	2665	Causal antecedent	long answer
2017	2666	21	long answer	forecasting	2666	explanation	long answer
2017	2669	25	long answer	Causal antecedent	2669	explanation	long answer
2017	2673	18	long answer	instrumental/procedural	2673	example	long answer
2017	2674	19	short answer	verification	2674	verification	short answer
2017	2675	20	long answer	example	2675	example	long answer
2017	2676	23	long answer	Causal antecedent	2676	explaining possibilities	long answer
2017	2677	16	long answer	explaining possibilities	2677	Explanation	long answer
2017	2680	44	long answer	explaining possibilities	2680	instrumental/procedural	long answer
2017	2681	50	long answer	explaining possibilities	2681	instrumental/procedural	long answer
2017	2682	16	long answer	Causal antecedent	2682	instrumental/procedural	long answer
2017	2683	27	short answer	verification	2683	verification	short answer
2017	2684	134	long answer	comparison	2684	comparison	long answer
2017	2685	17	long answer	forecasting	2685	forecasting	long answer
2017	2686	22	long answer	Causal antecedent	2686	Causal antecedent	long answer
2017	2687	19	long answer	explaining possibilities	2687	instrumental/procedural	long answer
2017	2688	19	long answer	explaining possibilities	2688	instrumental/procedural	long answer
2017	2689	28	long answer	instrumental/procedural	2689	instrumental/procedural	long answer
2017	2690	19	long answer	explaining possibilities	2690	instrumental/procedural	long answer
2017	2691	27	long answer	Causal consequence	2691	Causal consequence	long answer
2017	2692	19	long answer	Causal consequence	2692	Causal consequence	long answer
2017	2693	20	long answer	explaining possibilities	2693	explaining possibilities	long answer
2017	2694	22	long answer	Causal consequence	2694	Causal consequence	long answer
2017	2695	33	short answer	verification	2695	value judgement	long answer
2017	2696	9	long answer	Causal antecedent	2696	explanation	long answer
2017	2697	10	long answer	Causal consequence	2697	Causal consequence	long answer
2017	2698	13	long answer	explaining possibilities	2698	value judgement	long answer
2017	2699	14	long answer	Explanation	2699	explaining possibilities	long answer
2017	2700	26	long answer	explaining possibilities	2700	instrumental/procedural	long answer
2017	2701	28	long answer	explaining possibilities	2701	instrumental/procedural	long answer
2017	2702	52	long answer	explaining value judgement	2702	value judgement	long answer
2017	2704	42	short answer	value judgement	2704	value judgement	long answer
2017	2707	18	long answer	example	2707	explanation	long answer
2017	2708	28	long answer	Causal antecedent	2708	value judgement	long answer
2017	2709	25	long answer	instrumental/procedural	2709	Enablement	long answer
2017	2710	19	long answer	Causal consequence	2710	Causal antecedent	long answer
2017	2711	21	long answer	Causal antecedent	2711	Causal antecedent	long answer
2017	2713	4	long answer	example	2713	explanation	long answer
2017	2714	31	long answer	Causal antecedent	2714	explaining possibilities	long answer
2017	2715	17	short answer	verification	2715	verification	short answer
2017	2716	13	long answer	explaining possibilities	2716	value judgement	long answer
2017	2717	16	long answer	explaining possibilities	2717	value judgement	long answer
2017	2718	17	long answer	explaining possibilities	2718	Causal consequence	long answer
2017	2719	12	long answer	Explanation	2719	instrumental/procedural	long answer
2017	2720	11	long answer	explaining possibilities	2720	Enablement	long answer
2017	2721	8	long answer	explanation	2721	instrumental/procedural	long answer
2017	2722	9	long answer	instrumental/procedural	2722	instrumental/procedural	long answer
2017	2723	6	long answer	forecasting	2723	forecasting	long answer
2017	2724	17	long answer	forecasting	2724	value judgement	long answer
2017	2725	14	long answer	Explanation	2725	Explanation	long answer
2017	2726	12	long answer	Causal antecedent	2726	explanation	long answer
2017	2727	10	long answer	comparison	2727	example	long answer
2017	2728	13	long answer	instrumental/procedural	2728	value judgement	long answer
2017	2729	19	long answer	Causal consequence	2729	Causal antecedent	long answer
2017	2730	16	long answer	forecasting	2730	value judgement	long answer
2017	2731	59	long answer	explaining value judgement	2731	value judgement	long answer
2017	2732	19	long answer	explaining possibilities	2732	explanation	long answer
2017	2733	28	long answer	Causal antecedent	2733	Explanation	long answer
2017	2734	59	long answer	explaining possibilities	2734	example	long answer
2017	2735	32	long answer	Causal antecedent	2735	value judgement	long answer
2017	2736	5	short answer	verification	2736	verification	short answer
2017	2737	6	short answer	verification	2737	verification	short answer
2017	2738	31	long answer	instrumental/procedural	2738	instrumental/procedural	long answer
2017	2739	15	long answer	Explanation	2739	value judgement	long answer
2017	2740	11	long answer	instrumental/procedural	2740	example	long answer
2017	2741	61	long answer	explaining possibilities	2741	instrumental/procedural	long answer
2017	2743	20	long answer	Explanation	2743	value judgement	long answer
2017	2744	30	long answer	explaining possibilities	2744	explaining possibilities	long answer
2017	2745	18	short answer	value judgement	2745	value judgement	long answer
2017	2746	28	long answer	Explanation	2746	instrumental/procedural	long answer
2017	2747	28	short answer	value judgement	2747	value judgement	long answer
2017	2748	67	short answer	qualifying possibilities	2748	quantifying	short answer
2017	2749	20	long answer	forecasting	2749	example	long answer
2017	2750	19	long answer	explaining possibilities	2750	value judgement	long answer
2017	2751	4	long answer	Explanation	2751	value judgement	long answer
2017	2752	6	short answer	quantifying	2752	value judgement	long answer
2017	2753	10	long answer	comparison	2753	comparison	long answer
2017	2754	7	long answer	Explanation	2754	value judgement	long answer
2017	2755	22	long answer	instrumental/procedural	2755	instrumental/procedural	long answer
2017	2756	14	long answer	instrumental/procedural	2756	example	long answer
2017	2757	15	long answer	Causal antecedent	2757	value judgement	long answer
2017	2758	9	long answer	explaining possibilities	2758	Explanation	long answer
2017	2759	16	long answer	explaining value judgement	2759	value judgement	long answer
2017	2760	44	short answer	verification	2760	verification	short answer
2017	2766	20	long answer	Causal antecedent	2766	instrumental/procedural	long answer
2017	2767	19	long answer	Causal antecedent	2767	explaining possibilities	long answer
2017	2768	17	long answer	explaining possibilities	2768	explaining possibilities	long answer
2017	2769	18	long answer	forecasting	2769	instrumental/procedural	long answer
2017	2770	15	long answer	explaining possibilities	2770	instrumental/procedural	long answer
2017	2771	22	long answer	example	2771	example	long answer
2017	2772	17	long answer	Causal antecedent	2772	Causal antecedent	long answer
2017	2773	12	short answer	verification	2773	value judgement	long answer
2017	2774	15	long answer	Causal consequence	2774	forecasting	long answer
2017	2775	25	long answer	Causal antecedent	2775	value judgement	long answer
2017	2776	21	short answer	value judgement	2776	value judgement	long answer
2017	2777	19	long answer	example	2777	comparison	long answer
2017	2779	9	long answer	Explanation	2779	Explanation	long answer
2017	2785	41	long answer	explaining value judgement	2785	value judgement	long answer
2017	2786	23	long answer	Causal antecedent	2786	explaining possibilities	long answer
2017	2787	27	long answer	explaining value judgement	2787	value judgement	long answer
2018	2795	14	long answer	instrumental/procedural	2795	Enablement	long answer
2018	2796	6	long answer	Explanation	2976	Explanation	long answer
2018	2797	28	long answer	instrumental/procedural	2797	instrumental/procedural	long answer
2018	2798	31	long answer	instrumental/procedural	2798	Enablement	long answer
2018	2799	27	long answer	explaining value judgement	2799	explaining value judgement	long answer
2018	2800	9	long answer	explaining possibilities	2800	explaining possibilities	long answer
2018	2801	6	short answer	Verification	2801	Verification	short answer
2018	2802	26	short answer	value judgement	2802	value judgement	short answer
2018	2803	28	long answer	Causal consequence	2803	Causal consequence	long answer
2018	2804	17	short answer	verification	2084	verification	short answer
2018	2805	20	long answer	explaining possibilities	2805	instrumental/procedural	long answer
2018	2806	21	long answer	explaining possibilities	2806	instrumental/procedural	long answer
2018	2807	21	long answer	explaining possibilities	2807	instrumental/procedural	long answer
2018	2808	21	short answer	value judgement	2808	value judgement	long answer
2018	2809	19	long answer	explaining possibilities	2809	instrumental/procedural	long answer
2018	2810	16	long answer	instrumental/procedural	2810	Causal antecedent	long answer
2018	2811	20	long answer	comparison	2811	value judgement	long answer
2018	2812	16	long answer	Causal antecedent	2812	Causal consequence	long answer
2018	2813	29	long answer	instrumental/procedural	2813	instrumental/procedural	long answer
2018	2814	14	long answer	explaining possibilities	2814	instrumental/procedural	long answer
2018	2815	10	long answer	Explanation	2815	Explanation	long answer
2018	2816	33	short answer	verification	2816	verification	short answer
2018	2817	54	long answer	explaining possibilities	2817	instrumental/procedural	long answer
2018	2818	14	long answer	Explanation	2818	Explanation	long answer
2018	2819	32	long answer	instrumental/procedural	2819	instrumental/procedural	long answer
2018	2820	36	short answer	verification	2820	verification	short answer
2018	2821	24	long answer	Causal antecedent	2821	Causal antecedent	long answer
2018	2822	8	long answer	instrumental/procedural	2822	instrumental/procedural	long answer
2018	2823	16	long answer	Causal antecedent	2823	Causal antecedent	long answer
2018	2824	23	long answer	comparison	2824	Causal antecedent	long answer
2018	2825	20	short answer	verification	2825	verification	short answer
2018	2826	23	short answer	verification	2826	verification	short answer
2018	2830	22	long answer	Causal consequence	2830	Causal consequence	long answer
2018	2832	10	short answer	value judgement	2832	value judgement	short answer
2018	2833	20	long answer	Causal antecedent	2833	value judgement	long answer
2018	2834	12	long answer	explaining possibilities	2834	explaining possibilities	long answer
2018	2835	25	long answer	explaining possibilities	2835	explaining possibilities	long answer
2018	2836	15	long answer	Causal antecedent	2836	Explanation	long answer
2018	2837	14	long answer	instrumental/procedural	2837	Explanation	long answer
2018	2838	18	long answer	instrumental/procedural	2938	instrumental/procedural	long answer
2018	2839	11	short answer	quantifying	2839	instrumental/procedural	long answer
2018	2840	34	long answer	Causal consequence	2840	Causal consequence	long answer
2018	2853	14	long answer	Causal consequence	2853	Causal consequence	long answer
2018	2854	14	long answer	Causal antecedent	2854	Causal antecedent	long answer
2018	2855	14	long answer	example	2855	Explanation	long answer
2018	2860	18	long answer	forecasting	2860	forecasting	long answer
2018	2861	40	long answer	forecasting	2861	forecasting	long answer
2018	2862	33	long answer	forecasting	2862	forecasting	long answer
2018	2863	30	long answer	Causal consequence	2863	Explanation	long answer
2018	2864	39	long answer	instrumental/procedural	2864	instrumental/procedural	long answer
2018	2865	30	long answer	forecasting	2865	forecasting	long answer
2018	2866	28	long answer	explaining possibilities	2866	explaining possibilities	long answer
2018	2867	23	short answer	qualifying possibilities	2867	qualifying possibilities	short answer
2018	2874	11	long answer	Explanation	2874	Explanation	long answer
2018	2877	26	long answer	explaining possibilities	2877	value judgement	long answer
2018	2880	42	long answer	Causal consequence	2880	forecasting	long answer
2018	2882	15	long answer	example	2882	Explanation	long answer
2018	2883	21	short answer	verification	2883	verification	short answer
2018	2885	16	long answer	explaining value judgement	2885	explaining value judgement	long answer
2018	2886	15	long answer	explaining value judgement	2886	explaining value judgement	long answer
2018	2887	12	long answer	Explanation	2887	Explanation	long answer
2018	2888	16	short answer	verification	2888	verification	short answer
2018	2889	47	short answer	Verification	2889	Verification	short answer
2018	2890	20	long answer	explaining possibilities	2890	explaining possibilities	long answer
2018	2891	18	long answer	Causal consequence	2891	Causal consequence	long answer
2018	2892	22	long answer	explaining possibilities	2892	explaining possibilities	long answer
2018	2895	14	long answer	Explanation	2895	Explanation	long answer
2018	2910	28	long answer	explaining value judgement	2910	explaining value judgement	long answer
2018	2911	26	long answer	explaining possibilities	2911	explaining possibilities	long answer
2018	2912	19	long answer	explaining possibilities	2912	explaining possibilities	long answer
2018	2913	28	long answer	explaining value judgement	2913	explaining value judgement	long answer
2018	2914	34	long answer	explaining possibilities	2914	explaining possibilities	long answer
2018	2919	18	long answer	explaining possibilities	2919	explaining possibilities	long answer
2018	2920	25	long answer	explaining possibilities	2920	explaining possibilities	long answer
2018	2921	26	short answer	verification	2921	verification	short answer
2018	2922	21	long answer	explaining value judgement	2922	explaining value judgement	long answer
2018	2923	19	long answer	explaining possibilities	2923	explaining possibilities	long answer
2018	2924	9	long answer	Explanation	2924	Explanation	long answer
2018	2925	65	long answer	explaining possibilities	2925	explaining possibilities	long answer
2018	2926	13	short answer	verification	2926	verification	short answer
2018	2927	13	short answer	quantifying	2927	quantifying	short answer
2018	2928	17	long answer	explaining value judgement	2928	explaining value judgement	long answer
2018	2929	16	long answer	Causal antecedent	2929	Causal antecedent	long answer
2018	2930	13	long answer	example	2930	example	long answer
2018	2931	13	long answer	Causal antecedent	2931	Causal antecedent	long answer
2018	2932	12	long answer	example	2932	Causal consequence	long answer
2018	2933	40	long answer	Causal antecedent	2933	Causal antecedent	long answer
2018	2934	40	long answer	explaining possibilities	2934	explaining possibilities	long answer
2018	2935	20	short answer	verification	2935	verification	short answer
2018	2936	15	long answer	instrumental/procedural	2936	instrumental/procedural	long answer
2018	2937	17	long answer	explaining possibilities	2937	instrumental/procedural	long answer
2018	2938	18	long answer	explaining possibilities	2938	instrumental/procedural	long answer
2018	2939	18	long answer	explaining possibilities	2939	instrumental/procedural	long answer
2018	2940	77	long answer	explaining possibilities	2940	Explanation	long answer
2018	2941	77	short answer	value judgement	2941	value judgement	long answer
2018	2942	131	long answer	explaining possibilities	2942	instrumental/procedural	long answer
2018	2943	25	long answer	instrumental/procedural	2943	instrumental/procedural	long answer
2018	2944	18	long answer	explaining value judgement	2944	explaining value judgement	long answer
2018	2945	10	long answer	explaining value judgement	2945	explaining value judgement	long answer
2018	2946	14	long answer	instrumental/procedural	2946	example	long answer
2018	2947	14	long answer	Explanation	2947	Explanation	long answer
2018	2948	23	long answer	Causal antecedent	2948	Enablement	long answer
2018	2949	19	long answer	explaining possibilities	2949	example	long answer
2018	2950	10	long answer	instrumental/procedural	2950	instrumental/procedural	long answer
2018	2951	15	long answer	example	2951	Explanation	long answer
2018	2952	21	long answer	explaining possibilities	2952	Enablement	long answer
2018	2953	26	long answer	explaining possibilities	2953	instrumental/procedural	long answer
2018	2954	21	long answer	example	2954	explaining possibilities	long answer
2018	2955	14	long answer	explaining possibilities	2955	instrumental/procedural	long answer
2018	2956	20	long answer	explaining possibilities	2956	explaining possibilities	long answer
2018	2957	66	long answer	instrumental/procedural	2957	Enablement	long answer
2018	2958	57	long answer	comparison	2958	comparison	long answer
2018	2959	26	long answer	instrumental/procedural	2959	Enablement	long answer
2018	2960	45	long answer	explaining possibilities	2960	explaining possibilities	long answer
2018	2961	7	long answer	Explanation	2961	Causal consequence	long answer
2018	2963	20	long answer	instrumental/procedural	2963	Causal antecedent	long answer
2018	2964	20	long answer	explaining possibilities	2964	explaining possibilities	long answer
2018	2966	34	long answer	explaining possibilities	2966	Explanation	long answer
2018	2967	21	long answer	explaining possibilities	2967	explaining possibilities	long answer
2018	2968	40	long answer	explaining possibilities	2968	explaining possibilities	long answer
2018	2969	15	long answer	comparison	2969	Explanation	long answer
2018	2972	9	long answer	Explanation	2972	Explanation	long answer
2018	2973	18	long answer	explaining possibilities	2973	Explanation	long answer
2018	2974	29	long answer	instrumental/procedural	2974	value judgement	long answer
2018	2975	20	long answer	instrumental/procedural	2975	Enablement	long answer
2018	2976	5	short answer	verification	2976	verification	short answer
2018	2977	17	short answer	quantifying	2977	quantifying	short answer
2018	2978	14	long answer	forecasting	2978	forecasting	long answer
2018	2979	15	long answer	forecasting	2979	forecasting	long answer
2018	2980	29	long answer	explaining possibilities	2980	Enablement	long answer
2018	2981	30	long answer	instrumental/procedural	2981	instrumental/procedural	long answer
2018	2982	26	long answer	explaining possibilities	2982	Explanation	long answer
2018	2983	25	long answer	explaining possibilities	2983	Enablement	long answer
2018	2984	21	long answer	Causal antecedent	2984	explaining possibilities	long answer
2018	2985	17	long answer	Causal antecedent	2985	Causal antecedent	long answer
2018	2986	13	long answer	explaining possibilities	2986	instrumental/procedural	long answer
2018	2987	15	short answer	value judgement	2987	value judgement	short answer
2018	2988	24	long answer	explaining possibilities	2988	instrumental/procedural	long answer
2018	2989	16	long answer	explaining value judgement	2989	value judgement	long answer
2018	2990	21	long answer	Causal antecedent	2990	instrumental/procedural	long answer
2018	2991	13	long answer	Causal consequence	2991	instrumental/procedural	long answer
2018	2992	22	long answer	Causal consequence	2992	Causal consequence	long answer
2018	2993	14	long answer	Explanation	2993	Explanation	long answer
2018	2994	13	long answer	Causal consequence	2994	Causal consequence	long answer
2018	2995	16	long answer	explaining possibilities	2995	explaining possibilities	long answer
2018	3005	90	long answer	Causal consequence	3005	value judgement	long answer
2018	3006	18	long answer	explaining possibilities	3006	explaining possibilities	long answer
2018	3007	36	short answer	verification	3007	verification	short answer
2018	3008	38	short answer	verification	3008	verification	short answer
2018	3009	25	long answer	explaining possibilities	3009	comparison	long answer
2018	3010	22	long answer	Causal consequence	3010	Enablement	long answer
2018	3011	21	long answer	Causal antecedent	3011	explaining possibilities	long answer
2018	3013	32	long answer	Causal consequence	3013	Causal consequence	long answer
2018	3014	20	long answer	explaining possibilities	3014	explaining possibilities	long answer
2018	3015	24	short answer	value judgement	3015	value judgement	short answer
2018	3016	17	long answer	instrumental/procedural	3016	Enablement	long answer
2018	3017	32	long answer	explaining value judgement	3017	explaining value judgement	long answer
2018	3018	28	long answer	Explanation	3018	Explanation	long answer
2018	3019	16	long answer	explaining value judgement	3019	explaining value judgement	long answer
2018	3020	24	long answer	Causal antecedent	3020	Causal antecedent	long answer
2018	3021	13	long answer	Causal consequence	3021	instrumental/procedural	long answer
2018	3022	12	long answer	Causal consequence	3022	instrumental/procedural	long answer
2018	3029	10	long answer	Causal consequence	3029	Causal consequence	long answer
2018	3030	14	short answer	verification	3030	verification	short answer
2018	3031	9	long answer	explanation	3031	instrumental/procedural	long answer
2018	3032	13	long answer	Causal antecedent	3032	Causal antecedent	long answer
2018	3033	40	long answer	explaining value judgement	3033	value judgement	long answer
2018	3034	10	long answer	explaining possibilities	3034	explaining possibilities	long answer
2018	3036	6	long answer	forecasting	3036	forecasting	long answer
2018	3037	6	short answer	verification	3037	verification	short answer
2018	3039	12	long answer	explaining possibilities	3039	explaining possibilities	long answer
2018	3040	12	short answer	verification	3040	verification	short answer
2018	3041	19	short answer	verification	3041	verification	short answer
2018	3044	15	short answer	verification	3044	verification	short answer
2018	3045	20	long answer	comparison	3045	Explanation	long answer
2018	3046	29	long answer	explaining possibilities	3046	explaining possibilities	long answer
2018	3047	15	long answer	explaining possibilities	3047	explaining possibilities	long answer
2018	3048	7	long answer	Explanation	3048	Explanation	long answer
2018	3049	8	long answer	explanation	3049	value judgement	long answer
2018	3050	17	long answer	explanation	3050	explanation	long answer
2018	3051	7	long answer	Explanation	3051	Explanation	long answer
2018	3052	8	long answer	Explanation	3052	Explanation	long answer
2018	3053	7	long answer	Explanation	3053	Explanation	long answer
2018	3054	15	long answer	Causal consequence	3054	Causal consequence	long answer
2018	3055	14	short answer	quantifying	3055	quantifying	short answer
2018	3056	18	short answer	quantifying	3056	forecasting	short answer
2018	3057	16	short answer	quantifying	3057	quantifying	short answer
2018	3058	12	long answer	explanation	3058	Explanation	long answer
2018	3059	8	long answer	instrumental/procedural	3059	instrumental/procedural	long answer
2018	3060	5	long answer	explanation	3060	value judgement	long answer
2018	3061	13	long answer	explaining possibilities	3061	explaining possibilities	long answer
2018	3062	18	long answer	explaining possibilities	3062	explaining possibilities	long answer
2018	3063	19	long answer	explaining possibilities	3063	explaining possibilities	long answer
2018	3064	11	long answer	forecasting	3064	forecasting	long answer
2018	3065	21	long answer	explaining possibilities	3065	explaining possibilities	long answer
2018	3066	9	long answer	example	3066	Explanation	long answer
2018	3067	15	short answer	value judgement	3067	value judgement	short answer
2018	3068	18	long answer	explaining possibilities	3068	explaining possibilities	long answer
2018	3069	9	long answer	Causal antecedent	3069	Explanation	long answer
2018	3070	27	long answer	forecasting	3070	forecasting	long answer
2018	3071	32	long answer	instrumental/procedural	3071	instrumental/procedural	long answer
2018	3074	21	long answer	forecasting	3074	forecasting	long answer
2018	3075	13	long answer	Causal consequence	3075	Causal consequence	long answer
2018	3076	14	long answer	example	3076	value judgement	long answer
2018	3077	26	long answer	Causal consequence	3077	instrumental/procedural	long answer
2018	3078	21	long answer	explaining possibilities	3078	explaining possibilities	long answer
2018	3079	12	short answer	value judgement	3079	value judgement	long answer
2018	3080	26	long answer	Causal antecedent	3080	Causal antecedent	long answer
2018	3081	20	long answer	explaining possibilities	3081	explaining possibilities	long answer
2018	3082	9	long answer	Explanation	3082	Explanation	long answer
2018	3083	19	long answer	explaining possibilities	3083	explaining possibilities	long answer
2018	3084	23	long answer	explaining possibilities	3084	forecasting	long answer
2018	3085	15	long answer	explaining possibilities	3085	explaining possibilities	long answer
2018	3088	10	short answer	verification	3088	verification	short answer
2018	3089	12	long answer	Causal consequence	3089	Causal consequence	long answer
2018	3090	32	short answer	qualifying possibilities	3090	comparison	long answer
2018	3091	27	long answer	explaining value judgement	3091	Explanation	long answer
2018	3092	19	long answer	Causal consequence	3092	Explanation	long answer
2018	3093	14	long answer	Causal antecedent	3093	forecasting	long answer
2018	3094	20	short answer	qualifying possibilities	3094	value judgements	long answer
2018	3100	22	long answer	explaining possibilities	3100	Explanation	long answer
2018	3101	12	long answer	explaining possibilities	3101	example	long answer
2018	3102	16	long answer	Causal antecedent	3102	Causal antecedent	long answer
2018	3111	14	long answer	Causal consequence	3111	Explanation	long answer
2018	3112	17	short answer	verification	3112	verification	short answer
2018	3113	18	short answer	verification	3113	verification	short answer
2018	3114	20	short answer	verification	3114	verification	short answer
2018	3115	29	long answer	forecasting	3115	forecasting	short answer
2018	3116	17	short answer	quantifying	3116	quantifying	short answer
2018	3119	22	long answer	instrumental/procedural	3119	Enablement	long answer
2018	3123	27	long answer	instrumental/procedural	3123	instrumental/procedural	long answer
2018	3124	18	long answer	explaining possibilities	3124	explaining possibilities	long answer
2018	3125	24	long answer	explaining possibilities	3125	explaining possibilities	long answer
2018	3126	11	short answer	verification	3126	verification	short answer
2018	3128	13	long answer	instrumental/procedural	3128	instrumental/procedural	long answer
2018	3131	15	long answer	explaining possibilities	3131	Causal consequence	long answer
2018	3132	14	long answer	explaining possibilities	3132	explaining possibilities	long answer
2018	3133	13	long answer	Explanation	3133	Explanation	long answer
2018	3134	33	long answer	Causal antecedent	3134	explaining possibilities	long answer
2018	3135	15	long answer	explaining possibilities	3135	explaining possibilities	long answer
2018	3136	12	long answer	explaining value judgement	3136	explaining value judgement	long answer
2018	3142	14	long answer	explaining possibilities	3142	explaining possibilities	long answer
2018	3143	26	short answer	value judgement	3143	value judgement	short answer
2018	3144	10	long answer	explaining possibilities	3144	forecasting	long answer
2018	3145	16	long answer	Causal consequence	3145	Explanation	long answer
2018	3149	31	long answer	explaining possibilities	3149	explaining possibilities	long answer
2018	3150	22	long answer	explaining possibilities	3150	explaining possibilities	long answer
2018	3151	15	long answer	explaining possibilities	3151	explaining possibilities	long answer
2018	3156	17	long answer	explanation	3156	value judgement	long answer
2018	3157	12	long answer	Causal consequence	3157	Causal consequence	long answer
2018	3158	26	long answer	instrumental/procedural	3158	Enablement	long answer
2018	3159	18	long answer	explaining possibilities	3159	explaining possibilities	long answer
2018	3160	17	long answer	explaining possibilities	3160	explaining possibilities	long answer
2018	3161	14	long answer	Causal antecedent	3161	explaining possibilities	long answer
2018	3162	34	long answer	forecasting	3162	forecasting	long answer
2018	3163	23	long answer	Causal consequence	3163	Causal consequence	long answer
2018	3164	29	long answer	explaining possibilities	3164	instrumental/procedural	long answer
2018	3165	19	long answer	explaining possibilities	3165	explaining possibilities	long answer
2018	3166	30	long answer	explaining value judgement	3166	explaining value judgement	long answer
2018	3178	17	long answer	explaining possibilities	3178	explaining possibilities	long answer
2018	3179	16	long answer	explaining possibilities	3179	forecasting	long answer
2018	3180	16	long answer	Causal consequence	3180	explaining value judgement	long answer
2018	3181	27	long answer	instrumental/procedural	3181	explaining possibilities	long answer
2018	3183	17	long answer	forecasting	3183	forecasting	long answer
2018	3184	11	long answer	Causal consequence	3184	Causal consequence	long answer
2018	3185	15	short answer	qualifying possibilities	3185	qualifying possibilities	short answer
2018	3186	24	long answer	explaining possibilities	3186	explaining possibilities	long answer
2018	3188	21	short answer	qualifying possibilities	3188	qualifying possibilities	short answer
2018	3189	29	long answer	explaining possibilities	3189	forecasting	long answer
2018	3190	13	short answer	verification	3190	verification	short answer
2018	3191	13	long answer	Explanation	3191	Explanation	long answer
2018	3192	10	long answer	forecasting	3192	instrumental/procedural	long answer
2018	3193	7	short answer	verification	3193	verification	short answer
2018	3194	12	long answer	forecasting	3194	instrumental/procedural	long answer
2018	3195	9	short answer	verification	3195	verification	short answer
2018	3196	7	short answer	value judgement	3196	value judgement	short answer
2018	3197	21	long answer	Causal antecedent	3197	Causal antecedent	long answer
2018	3198	20	long answer	comparison	3198	comparison	long answer
2018	3199	14	long answer	explaining possibilities	3199	explaining possibilities	long answer
2018	3200	11	short answer	Verification	3200	Verification	short answer
2018	3201	15	long answer	Causal antecedent	3201	value judgement	long answer
2018	3202	52	long answer	Causal consequence	3202	Causal consequence	long answer
2018	3204	45	long answer	explaining possibilities	3204	explaining possibilities	long answer
2018	3205	61	long answer	Causal consequence	3205	instrumental/procedural	long answer
2018	3206	11	long answer	Causal consequence	3206	instrumental/procedural	long answer
2018	3207	12	long answer	instrumental/procedural	3207	instrumental/procedural	long answer
2018	3208	11	long answer	example	3208	example	long answer
2018	3209	18	long answer	instrumental/procedural	3209	instrumental/procedural	long answer
2018	3210	21	long answer	instrumental/procedural	3210	instrumental/procedural	long answer
2018	3211	17	short answer	qualifying possibilities	3211	Explanation	long answer
2018	3212	18	long answer	Causal consequence	3212	instrumental/procedural	long answer
2018	3213	11	long answer	explaining possibilities	3213	explaining possibilities	long answer
2018	3214	10	long answer	Causal consequence	3214	Causal consequence	long answer
2018	3215	12	long answer	explaining possibilities	3215	explaining possibilities	long answer
2018	3227	28	long answer	explaining value judgement	3227	explaining value judgement	long answer
2018	3228	54	long answer	Causal antecedent	3228	Enablement	long answer
2018	3229	14	long answer	Causal consequence	3229	Causal consequence	long answer
2018	3230	29	long answer	Causal antecedent	3230	Enablement	long answer
2018	3231	26	long answer	explaining possibilities	3231	explaining possibilities	long answer
2018	3233	4	long answer	explanation	3233	explanation	long answer
2018	3234	7	short answer	verification	3234	verification	short answer
2018	3235	9	long answer	explaining possibilities	3235	explaining possibilities	long answer
2018	3236	10	long answer	explaining possibilities	3236	explaining possibilities	long answer
2018	3237	15	long answer	comparison	3237	comparison	long answer
2018	3238	12	long answer	explaining possibilities	3238	explaining possibilities	long answer
2018	3239	32	long answer	instrumental/procedural	3239	Enablement	long answer
2018	3240	15	long answer	Causal antecedent	3240	explaining possibilities	long answer
2018	3241	65	long answer	instrumental/procedural	3241	instrumental/procedural	long answer
2018	3242	74	long answer	explaining possibilities	3242	explaining possibilities	long answer
2018	3243	52	long answer	Causal antecedent	3243	value judgement	long answer
2018	3244	28	long answer	explaining possibilities	3244	explaining possibilities	long answer
2018	3245	13	long answer	instrumental/procedural	3245	Enablement	long answer
2018	3246	12	long answer	instrumental/procedural	3246	value judgement	long answer
2018	3251	14	long answer	Explanation	3251	Explanation	long answer
2018	3252	10	long answer	example	3252	Causal consequence	long answer
2018	3253	20	short answer	value judgement	3253	value judgement	short answer
2018	3254	13	long answer	explaining possibilities	3254	explaining possibilities	long answer
2018	3256	9	long answer	Explanation	3256	Explanation	long answer
2018	3258	21	long answer	instrumental/procedural	3258	value judgement	long answer
2018	3259	30	long answer	explaining possibilities	3259	explaining possibilities	long answer
2018	3260	8	long answer	explaining possibilities	3260	explaining possibilities	long answer
2018	3262	19	short answer	value judgement	3262	value judgement	long answer
2018	3264	17	long answer	explaining possibilities	3264	instrumental/procedural	long answer
2018	3265	14	long answer	Causal consequence	3265	explaining possibilities	long answer
2018	3266	26	long answer	explaining possibilities	3266	explaining possibilities	long answer
2018	3267	10	long answer	Explanation	3267	Explanation	long answer
2018	3268	25	long answer	Explanation	3268	Explanation	long answer
2018	3270	10	short answer	qualifying possibilities	3270	qualifying possibilities	short answer
2018	3271	12	long answer	explaining possibilities	3271	explaining possibilities	long answer
2018	3279	14	long answer	example	3279	value judgement	long answer
2018	3280	23	long answer	instrumental/procedural	3280	instrumental/procedural	long answer
2018	3281	18	long answer	explaining value judgement	3281	explaining value judgement	long answer
2018	3282	27	long answer	example	3282	value judgement	long answer
2018	3283	19	short answer	verification	3283	verification	short answer
2018	3287	17	long answer	Causal antecedent	3287	Causal antecedent	long answer
2018	3288	26	short answer	verification	3288	verification	short answer
2018	3295	11	long answer	instrumental/procedural	3295	instrumental/procedural	long answer
2018	3296	9	long answer	Causal consequence	3296	instrumental/procedural	long answer
2018	3297	25	short answer	verification	3297	verification	short answer
2018	3298	17	long answer	explaining possibilities	3298	explaining possibilities	long answer
2018	3299	16	long answer	explaining possibilities	3299	explaining possibilities	long answer
2018	3300	13	long answer	Explanation	3300	Explanation	long answer
2018	3301	8	long answer	Explanation	3301	Explanation	long answer
2018	3302	13	long answer	instrumental/procedural	3302	instrumental/procedural	long answer
2018	3303	11	long answer	Causal consequence	3303	explaining possibilities	long answer
2018	3305	10	short answer	verification	3305	verification	short answer
2018	3306	9	long answer	Explanation	3306	Explanation	long answer
2018	3307	8	long answer	Explanation	3307	Explanation	long answer
2018	3308	12	long answer	Causal consequence	3308	Causal consequence	long answer
2018	3309	18	long answer	Causal consequence	3309	Causal consequence	long answer
2018	3311	16	short answer	value judgement	3311	value judgement	short answer
2018	3312	41	short answer	value judgement	3312	value judgement	short answer
2018	3313	80	short answer	verification	3313	verification	short answer
2018	3315	34	long answer	explaining value judgement	3315	explaining value judgement	long answer
2018	3316	11	long answer	explaining possibilities	3316	explaining possibilities	long answer
2018	3317	18	long answer	explaining possibilities	3317	explaining possibilities	long answer
2018	3318	14	long answer	Causal consequence	3318	Causal consequence	long answer
2018	3319	12	long answer	Causal consequence	3319	Causal consequence	long answer
2018	3320	11	long answer	Causal consequence	3320	Causal consequence	long answer
2018	3321	13	long answer	Causal consequence	3321	Causal consequence	long answer
2018	3322	14	long answer	Causal consequence	3322	Causal consequence	long answer
2018	3324	48	short answer	verification	3324	verification	short answer
2018	3328	32	short answer	verification	3328	verification	short answer
2018	3329	49	long answer	explaining possibilities	3329	explaining possibilities	long answer
2018	3330	51	short answer	verification	3330	verification	short answer
2018	3331	26	long answer	Causal antecedent	3331	Enablement	long answer
2018	3332	22	long answer	explaining possibilities	3333	Explanation	long answer
2018	3333	14	long answer	Causal antecedent	3335	instrumental/procedural	long answer
				Coder 1	Coder 2
			verification	124	101
			quantifying	20	7
			qualifying possibilities	51	5
			value judgement	38	185
			example	69	28
			comparison	32	34
			causal antecedent	110	49
			causal consequent	96	73
			forecasting	63	76
			explaining possibilities	304	181
			explaining value judgement	64	19
			instrumental/procedural/enablement	124	290
			Explanation	129	176
				1224	1224

## Sheet: Supplementary Dataset 2 - Full 
Unique Question Number	Word count	question	year	Type of sector	Application of Taxonomy of functions of expected answers (Superordiante category, Short Answer/Long Answer)	Application of Taxonomy of functions of expected answers: Subordinate categories	Taxonomy of Policy Questions Superordinate categories (Bounded answers, Unbounded answers)	Taxonomy of Policy Questions Superordinate categories, subordiante class of questions
1	14	What are the strengths and weaknesses of the A, B to C	2011	Public	long answer	comparison	Bounded answer	comparison
2	16	Could X make use of a completely different order of Y to their Z	2011	Public	short answer	qualifying possibilities	Bounded answer	Verification/Qualification
3	17	What are the implications for X of potential changes to the way Y is produced	2011	Public	long answer	Causal consequence	Unbounded answer	Causal Analysis
4	16	How can X in Y actively and fundamentally challenge the way Z provided	2011	Public	long answer	instrumental/procedural	Unbounded answer	instrumental/procedural
5	19	X: what are the leading areas in which Y is involved (e.g. Z i.e. A, and B)	2011	Public	long answer	example	Unbounded answer	Example/Explanation
6	8	X: what is happening in Y	2011	Public	long answer	Explanation	Unbounded answer	Example/Explanation
7	10	X: What will be the most fast-emerging applications in X	2011	Public	long answer	forecasting	Unbounded answer	forecasting
9	37	X: is there integrated X across the Y that touches on Z - i.e. not just looking at A, but also at the B and C	2011	Public	short answer	verification	Bounded answer	Verification/Qualification
10	21	Innovation and the X: what are the different schemes existing in this X to favour Y for Z	2011	Public	long answer	instrumental/procedural	Unbounded answer	instrumental/procedural
11	14	X: what factors have led to the success of the X and the Y	2011	Public	long answer	Causal antecedent	Unbounded answer	Causal Analysis
12	20	X: how has X maintained its Y and what is it doing to build on its Z	2011	Public	long answer	instrumental/procedural	Unbounded answer	instrumental/procedural
13	16	How do X at the Y convey the Z to A and B	2011	Public	long answer	instrumental/procedural	Unbounded answer	instrumental/procedural
14	25	What does x have to say about Y, and Z, A and the associated potential risks and benefits	2011	Public	long answer	comparison	Bounded answer	comparison
15	19	How might it be possible to improve X of risk, and to better manage Y, regarding Y	2011	Public	long answer	explaining possibilities	Unbounded answer	instrumental/procedural
16	33	What case studies (from A, B, C) throw light on the relationship between X, Y and impact outside Z	2011	Public	long answer	example	Unbounded answer	Example/Explanation
17	27	What challenges can such case studies provide to X for Z or Z	2011	Public	long answer	Causal antecedent	Unbounded answer	Causal Analysis
18	22	What X and Y are effective in crossing over the Y between the A and B and other	2011	Public	long answer	instrumental/procedural	Unbounded answer	instrumental/procedural
19	10	How best can X in Y be encouraged and facilitated	2011	Public	short answer	value judgement	Unbounded answer	Explaining/asserting value judgements
20	17	What does X tell us about the nature of Y and Z in which A	2011	Public	long answer	explaining possibilities	Unbounded answer	instrumental/procedural
21	11	What are the key current driving forces of x - Y	2011	Public	long answer	Causal antecedent	Unbounded answer	Causal Analysis
22	9	What factors are holding back the X - Y	2011	Public	long answer	Causal antecedent	Unbounded answer	Causal Analysis
23	12	Where can X most usefully add value in the Y Z	2011	Public	long answer	instrumental/procedural	Unbounded answer	instrumental/procedural
24	12	What contribution does the X make to the Y of Z	2011	Public	long answer	Causal antecedent	Unbounded answer	Causal Analysis
25	9	How can we X the Y of Z	2011	Public	long answer	explaining possibilities	Unbounded answer	instrumental/procedural
26	10	X - what is the impact on the Y	2011	Private	long answer	Causal consequence	Unbounded answer	Causal Analysis
27	24	What are (or will be) the capabilities of X - particularly Y based Z s such as A, B and C	2011	Private	long answer	Causal consequence	Unbounded answer	Causal Analysis
28	18	How can the X use Y to improve its response to Z	2011	Private	long answer	explaining possibilities	Unbounded answer	instrumental/procedural
29	9	What X are applicable to Y	2011	Private	long answer	instrumental/procedural	Unbounded answer	instrumental/procedural
30	12	How does the X help us to understand Y	2011	Private	long answer	Explanation	Unbounded answer	Example/Explanation
31	11	Complexity - how do X act to present additional Y	2011	Private	long answer	Explanation	Unbounded answer	Example/Explanation
32	13	How can X be communicated to Y and to Z	2011	Private	long answer	instrumental/procedural	Unbounded answer	instrumental/procedural
33	12	How can better X with Y and Z be promoted	2011	Private	long answer	explaining possibilities	Unbounded answer	instrumental/procedural
34	33	When both X and Y are A and B, there is a consensus about Z - but is this genuinely a concept with a single shared definition	2011	Public	short answer	verification	Bounded answer	Verification/Qualification
35	31	When the x is not A and B, or C are D, is the concept of Z still helpful, and if so, in what way and with what qualifications	2011	Public	short answer	qualifying possibilities	Bounded answer	Verification/Qualification
36	27	What determines the forms of X and Y that should be privileged above others in the Z, and how is this affected by A and B	2011	Public	short answer	value judgement	Unbounded answer	Explaining/asserting value judgements
37	27	What does X about Y, and why A from B	2011	Public	long answer	Explanation	Unbounded answer	Example/Explanation
38	14	What roles do X and other similar Y have in planning for X	2011	Public	long answer	Causal antecedent	Unbounded answer	Causal Analysis
39	16	What does X have to tell us about Y of Z	2011	Public	long answer	instrumental/procedural	Unbounded answer	instrumental/procedural
42	25	How is the X framework for Y likely to develop, and with what impact on the Z (e.g. A, B)	2011	Public	long answer	Causal consequence	Unbounded answer	Causal Analysis
43	21	What contribution can X make to Y and Z, including (but not limited to) A	2011	Public	long answer	Causal antecedent	Unbounded answer	Causal Analysis
44	23	How will X (A, B, C, D, etc.) of Y change in Z	2011	Public	long answer	explanation	Unbounded answer	Example/Explanation
45	21	What are the opportunities for X in Y to reduce the Z	2011	Public	long answer	explaining possibilities	Unbounded answer	instrumental/procedural
46	17	What will X and resilience look like for 5th Generation Y and Z	2011	Public	long answer	forecasting	Unbounded answer	forecasting
47	19	What are likely to be the X, Y and Z aspects of A and B in (say) 2030	2011	Public	long answer	forecasting	Unbounded answer	forecasting
48	20	How can we X of Y assuming Z e.g. A, B, C etc	2011	Public	long answer	explaining possibilities	Unbounded answer	instrumental/procedural
49	24	What can we learn from x, y and z about accelerating the take-up of A and B	2011	Public	long answer	example	Unbounded answer	Example/Explanation
50	17	What opportunities are offered by X and Y in the context of Z	2011	Public	long answer	explaining possibilities	Unbounded answer	instrumental/procedural
56	23	What factors could push X to change Y through the use of Z, thereby making a A and B	2011	Private	long answer	explaining possibilities	Unbounded answer	instrumental/procedural
57	26	Are X more predisposed towards Y, Z , given A, B, C and D	2011	Private	short answer	verification	Bounded answer	Verification/Qualification
58	15	How are X, embracing the use of Y to Z	2011	Private	long answer	explaining possibilities	Unbounded answer	instrumental/procedural
59	15	Could the availability of X contribute materially towards achieving Y	2011	Private	short answer	qualifying possibilities	Bounded answer	Verification/Qualification
60	21	Could the availability of X allow for a step-change reduction in the Y of Z	2011	Private	short answer	qualifying possibilities	Bounded answer	Verification/Qualification
61	23	How will the use of X in Y evolve under next generation Z, and will it differ from A	2011	Private	long answer	explaining possibilities	Unbounded answer	instrumental/procedural
62	16	Will the X the potential benefits, and do so consistently in Y and Z	2011	Private	short answer	qualifying possibilities	Bounded answer	Verification/Qualification
63	16	explaining possibilities	2011	Private	long answer	forecasting	Unbounded answer	forecasting
64	17	How significant is the provision of X capability to the Y of Z	2011	Private	short answer	quantifying	Unbounded answer	Explaining/asserting value judgements
65	11	How significant is x for the Y	2011	Private	short answer	quantifying	Unbounded answer	Explaining/asserting value judgements
66	16	Would a reduction in the X lead to an improvement in Y and Z	2011	Private	short answer	qualifying possibilities	Bounded answer	Verification/Qualification
67	3	Who X what	2011	Private	short answer	Verification	Bounded answer	Verification/Qualification
68	29	In the X world where we all leave information (intentionally or by accident) in Y, whose responsibility is it to ensure that Z	2011	Private	short answer	Verification	Bounded answer	Verification/Qualification
69	11	What factors influence buying BEHAVIOUR by consumers in the X market	2011	Private	long answer	Causal antecedent	Unbounded answer	Causal Analysis
70	15	What are the trends, latest developments, and emerging relationships between X and Y	2011	Public	long answer	forecasting	Unbounded answer	forecasting
71	8	How are the boundaries of X Y	2011	Public	long answer	Explanation	Unbounded answer	Example/Explanation
72	21	What role do X in Y - e.g. A, B and C	2011	Public	long answer	Causal antecedent	Unbounded answer	Causal Analysis
73	12	What X can link Y with Z, A and B	2011	Public	long answer	Causal antecedent	Unbounded answer	Causal Analysis
74	15	Is it possible to measure the X of Y and other Z	2011	Public	short answer	verification	Bounded answer	Verification/Qualification
75	21	How can X contribute to the improvement of A, B, C, and the delivery of Y and Z	2011	Public	long answer	explaining possibilities	Unbounded answer	instrumental/procedural
76	12	How can the issues of X, Y and Z	2011	Public	long answer	explaining possibilities	Unbounded answer	instrumental/procedural
77	11	How can we maximise access to X while avoiding Y	2011	Public	long answer	explaining possibilities	Unbounded answer	instrumental/procedural
78	12	What is the latest thinking on X of Y and Z	2011	Public	long answer	Explanation	Unbounded answer	Example/Explanation
86	26	What factors determine the growth of x relative to the x of which they are part x	2011	Private	long answer	Causal antecedent	Unbounded answer	Causal Analysis
87	26	What factors in X are specific to Y (e.g. A, B, C, D, E)	2011	Private	long answer	example	Unbounded answer	Example/Explanation
88	23	How could the growth of X be improved by Y and Z, whether specific or systematic	2011	Private	long answer	explaining possibilities	Unbounded answer	instrumental/procedural
90	15	Is it TRUE that the X is poor at Y its A and B	2011	Private	short answer	verification	Bounded answer	Verification/Qualification
92	14	What models for the X of Z have been most successful	2011	Private	long answer	example	Unbounded answer	Example/Explanation
93	13	Are these X applicable in Y given Z	2011	Private	short answer	verification	Bounded answer	Verification/Qualification
94	9	What are the pros and cons of X	2011	Public	long answer	comparison	Bounded answer	comparison
95	21	How can a X such as the Y be most relevant to Z and A in the 21st Century	2011	Public	long answer	forecasting	Unbounded answer	forecasting
96	22	What contribution does X have to make to issues such as A, B and C	2011	Public	long answer	Causal antecedent	Unbounded answer	Causal Analysis
97	13	How can (or should) such X reach Y and Z	2011	Public	long answer	explaining value judgement	Unbounded answer	Explaining/asserting value judgements
98	14	What are the pros and cons of the X for Y	2011	Public	long answer	comparison	Bounded answer	comparison
99	16	In what ways will X, Y and Z influence the A	2011	Public	long answer	Causal antecedent	Unbounded answer	Causal Analysis
101	12	How should X role in Y adapt to the Z	2011	Public	long answer	explaining value judgement	Unbounded answer	Explaining/asserting value judgements
103	21	How may it be possible to identify possible risks that are not already foreseen in the X Y	2011	Public	long answer	explaining possibilities	Unbounded answer	instrumental/procedural
104	21	How can such x assessed, especially when they arise from y that are not Z	2011	Public	long answer	Explanation	Unbounded answer	Example/Explanation
105	16	How can X to Y, whether in the A or B, or C	2011	Public	long answer	instrumental/procedural	Unbounded answer	instrumental/procedural
106	25	How is it possible to weigh the benefits of X in Y which may be costly in the short term but yield long-term benefits	2011	Public	long answer	comparison	Bounded answer	comparison
107	15	How can x promote y in the Z, and in particular in A	2011	Public	long answer	instrumental/procedural	Unbounded answer	instrumental/procedural
108	33	What opportunities and risks arise for the x from current and likely y in: A, B, C and D	2011	private	long answer	comparison	Bounded answer	comparison
109	13	What implications will these and other developments have for future X	2011	private	long answer	Causal consequence	Unbounded answer	Causal Analysis
110	12	What are the risks to the X arising from new Y	2011	private	long answer	Causal consequence	Unbounded answer	Causal Analysis
111	16	What new ways of delivering X will be supported by Y and Z	2011	private	long answer	Causal antecedent	Unbounded answer	Causal Analysis
112	26	How can the X of Y and other Z be secured and expanded against the A, B and C	2011	private	long answer	explaining possibilities	Unbounded answer	instrumental/procedural
113	10	What challenges to the X are presented by X	2011	private	long answer	Causal antecedent	Unbounded answer	Causal Analysis
114	13	What will be the X and Y consequences of A and B	2011	private	long answer	Causal consequence	Unbounded answer	Causal Analysis
115	19	How will X and Y of A and B develop against the Z	2011	private	long answer	explaining possibilities	Unbounded answer	instrumental/procedural
116	14	Should it be the function of X to promote Y and Z	2011	Public	short answer	value judgement	Unbounded answer	Explaining/asserting value judgements
117	15	How important is it for X to Y, Z and A	2011	Public	long answer	explaining value judgement	Unbounded answer	Explaining/asserting value judgements
118	22	With the ongoing X of Y and Y within A, how can B deliver externally imposed C successfully	2011	Public	long answer	instrumental/procedural	Unbounded answer	instrumental/procedural
119	19	Theoretically, X is created before Y; are there instances in A where this may not be the best approach	2011	Public	long answer	example	Unbounded answer	Example/Explanation
120	23	What are the risks that aligning X (or A, B) to Y might lead to Z	2011	Public	long answer	Causal consequence	Unbounded answer	Causal Analysis
121	13	How might future developments in X and Y change the answers to Y	2011	Public	long answer	forecasting	Unbounded answer	forecasting
122	16	What do the X see as the biggest Y and most compelling Z	2011	Private	long answer	comparison	Bounded answer	comparison
123	10	What X have to come together well to spur Y	2011	Private	long answer	Causal antecedent	Unbounded answer	Causal Analysis
124	17	How do X perceive the challenges of Y across the Z to A	2011	Private	long answer	explaining possibilities	Unbounded answer	instrumental/procedural
130	18	What are the X by the Y and other Z to the A and B presented	2012	Public	long answer	comparison	Bounded answer	comparison
132	21	How does the X manage the process of Y to Z in A	2012	Public	long answer	Explanation	Unbounded answer	Example/Explanation
133	7	What have been the defining features of successful movements which have changed attitude to risk	2012	Public	long answer	Causal antecedent	Unbounded answer	Causal Analysis
134	22	In an increasingly X, are there Y for Z to maximise the A from B in C	2012	Private	short answer	verification	Bounded answer	Verification/Qualification
135	30	What X must Y and Z (e.g. A, B, C) put in place to X of an Y and Z	2012	Private	long answer	instrumental/procedural	Unbounded answer	instrumental/procedural
136	28	What are the fundamental differences between X and Y , and how should A in B and C	2012	Private	long answer	comparison	Bounded answer	comparison
137	27	What should X and Y be in A and B and C of a D	2012	Private	short answer	value judgement	Unbounded answer	Explaining/asserting value judgements
143	22	What X and other Y and Z in the A and B	2012	Private	long answer	Causal antecedent	Unbounded answer	Causal Analysis
150	16	In what ways does the X impact on Y, Z, A, B and C	2012	Private	long answer	Causal antecedent	Unbounded answer	Causal Analysis
151	13	What is the X for Y decisions for the Z	2012	Private	long answer	example	Unbounded answer	Example/Explanation
152	11	How can the X of Y in Z be increased	2012	Private	long answer	instrumental/procedural	Unbounded answer	instrumental/procedural
153	22	What does the latest X suggest are the best Y to stimulate Z and A in the B	2012	Private	long answer	explaining value judgement	Unbounded answer	Explaining/asserting value judgements
154	37	What do new X have to contribute to the Y, and how can that Y in turn X (including A) that the B needs	2012	Private	long answer	instrumental/procedural	Unbounded answer	instrumental/procedural
155	39	Both X and Y are undergoing Z, and both are A in their B and C to D. How has the E for F, and how are G	2012	Public	long answer	explaining possibilities	Unbounded answer	instrumental/procedural
156	7	How was the X Y conceived	2012	Public	long answer	Explanation	Unbounded answer	Example/Explanation
157	32	Similarly, what are the motivations of X of Y measures to support A and B, such as Z and new C such as D	2012	Public	long answer	Causal antecedent	Unbounded answer	Causal Analysis
158	8	How are X Y created and administered	2012	Public	long answer	explaining possibilities	Unbounded answer	instrumental/procedural
159	6	How is X developed	2012	Public	long answer	Explanation	Unbounded answer	Example/Explanation
160	10	By what X areY incorporated into Z	2012	Public	long answer	causal antecedent	Unbounded answer	Causal Analysis
161	28	X: What practical activities should X, Y, Z and the A do to B and C for D	2012	Private	long answer	explaining value judgement	Unbounded answer	Explaining/asserting value judgements
162	13	X: What are the new X opportunities for developing the Y	2012	Private	long answer	explaining possibilities	Unbounded answer	instrumental/procedural
163	28	X and Y in Z: What are the opportunities for developing X in the Z, including use of A, B and C	2012	Private	long answer	explaining possibilities	Unbounded answer	instrumental/procedural
164	14	X in Y: What are the opportunities and barriers for developing the X in Y	2012	Private	long answer	comparison	Bounded answer	comparison
165	19	Z: What are the X and Y for progressing A between C and D	2012	Private	long answer	comparison	Bounded answer	comparison
166	29	X: What are the opportunities and barriers for X and Y operating together within Z, to be greater than the sum of the parts	2012	Private	long answer	comparison	Bounded answer	comparison
167	16	X: What should a X and Y or Z look like in A	2012	Private	short answer	value judgement	Unbounded answer	Explaining/asserting value judgements
168	36	Given some X can Y, what Z and A in B or C can enable D to E and address F 2015-2025 timeframe	2012	Public	long answer	forecasting	Unbounded answer	forecasting
169	29	What X for Y and Z, and for the A of B and C, are available to enable D to sustain E	2012	Public	long answer	instrumental/procedural	Unbounded answer	instrumental/procedural
170	17	How can X get better at Y of Z that are critical for A and B	2012	Public	long answer	explaining possibilities	Unbounded answer	instrumental/procedural
171	23	How can X, through the use of Y or Z, reduce the A, both at B and through C	2012	Public	long answer	explaining possibilities	Unbounded answer	instrumental/procedural
172	51	Are there different ways of X (e.g. A; or B, where similar challenges C of D with E in F)	2012	Public	short answer	verification	Bounded answer	Verification/Qualification
173	37	Within X, what Y are Z to harness the A, B or C, while mitigating any D from E, F or G	2012	Public	long answer	instrumental/procedural	Unbounded answer	instrumental/procedural
174	19	Are there X of Y and Z that should be developed (both A as well as B)	2012	Public	short answer	verification	Bounded answer	Verification/Qualification
175	40	How will the X, Y and Z and A (e.g. B, and C and D)	2012	Public	long answer	explaining possibilities	Unbounded answer	instrumental/procedural
176	18	How is the X relationship commonly represented (particularly in Y), and what other Z	2012	Public	long answer	Explanation	Unbounded answer	Example/Explanation
177	22	How do the X of the Y differ from Z (such as A,B & C)	2012	Public	long answer	comparison	Bounded answer	comparison
178	24	How can we X the Y on the Z of the interaction between A and B, while C and D	2012	Public	long answer	explaining possibilities	Unbounded answer	instrumental/procedural
179	20	If we X the need to Y of A and B, what does a Z really mean	2012	Public	long answer	explanation	Unbounded answer	Example/Explanation
180	20	How can X help improve Y in the Z for A and B	2012	Public	long answer	explaining possibilities	Unbounded answer	instrumental/procedural
181	13	How can the X adapt to Y, particularly in Z	2012	Public	long answer	explaining possibilities	Unbounded answer	instrumental/procedural
182	8	What is the relationship between X and Y	2012	Public	long answer	explanation	Unbounded answer	Example/Explanation
183	12	How can X be adopted into the Y	2012	Private	long answer	explaining possibilities	Unbounded answer	instrumental/procedural
184	25	What is the correct balance of X, Y and Z to bring forward A / B of C in the D	2012	Private	short answer	value judgement	Unbounded answer	Explaining/asserting value judgements
185	14	To what extent is X picking Y, and how Z	2012	Private	short answer	quantifying	Unbounded answer	Explaining/asserting value judgements
186	14	How affordable or Z is current Y based on Z	2012	Private	short answer	quantifying	Unbounded answer	Explaining/asserting value judgements
187	9	What is the X for Y	2012	Private	long answer	example	Unbounded answer	Example/Explanation
188	9	How coherent is X across Y	2012	Private	long answer	Explanation	Unbounded answer	Example/Explanation
189	16	To what extent is X being removed for Y (especially via Z	2012	Private	short answer	quantifying	Unbounded answer	Explaining/asserting value judgements
190	9	How can the X maximise Y	2012	Private	long answer	instrumental/procedural	Unbounded answer	instrumental/procedural
191	12	How might it be possible to X Y Z with A	2012	Private	long answer	explaining possibilities	Unbounded answer	instrumental/procedural
192	19	How does X Y in one Z (arising through A / B) impact C	2012	Private	long answer	Causal consequence	Unbounded answer	Causal Analysis
193	11	Does X create as many problems as it solves	2012	Private	short answer	verification	Bounded answer	Verification/Qualification
199	16	Are we, as some X have argued, coming to the Y	2012	Public	short answer	verification	Bounded answer	Verification/Qualification
200	24	How does X that Y to Z and the A (whether they be B, C, D or E)	2012	Public	long answer	Explanation	Unbounded answer	Example/Explanation
201	31	What lessons about X the Y, and the A, B and C of D can the E from F in other G	2012	Public	long answer	explaining possibilities	Unbounded answer	instrumental/procedural
202	18	What X might be Y from the Z to make A B of C	2012	Public	long answer	explaining possibilities	Unbounded answer	instrumental/procedural
203	15	What alternatives to X should Y as means of achieving Z	2012	Public	short answer	value judgement	Unbounded answer	Explaining/asserting value judgements
204	25	What X might be adopted to Y (such as the Z) or managing costs (A or B)	2012	Public	long answer	instrumental/procedural	Unbounded answer	instrumental/procedural
205	24	What opportunities are presented by X (e.g.) of Y and Z, to promote A, meet B, and C	2012	Public	long answer	Causal antecedent	Unbounded answer	Causal Analysis
206	20	How might X (particularly the A, B etc) support Y relating to Z	2012	Public	long answer	explaining possibilities	Unbounded answer	instrumental/procedural
208	24	What factors influence X and Y, and why do A tend to be more B of some C	2012	Public	long answer	Causal antecedent	Unbounded answer	Causal Analysis
209	26	What is known about the way X and Y about Z, and does this A for how we should communicate about B	2012	Public	short answer	value judgement	Unbounded answer	Explaining/asserting value judgements
210	15	What have been the defining features of x which have Y to Z	2012	Public	long answer	Causal antecedent	Unbounded answer	Causal Analysis
212	11	What factors drive X or Y in Z	2012	Public	long answer	instrumental/procedural	Unbounded answer	instrumental/procedural
213	14	What developments should we expect in X and Y in 20.00 years	2012	Public	long answer	forecasting	Unbounded answer	forecasting
215	18	What is the likely X or Y to the Z from a A to a B	2012	Public	long answer	comparison	Bounded answer	comparison
216	9	What are the X Y of Z	2012	Public	long answer	Causal consequence	Unbounded answer	Causal Analysis
218	23	How can X create Y for when Z about A and there are B	2012	Public	long answer	explaining possibilities	Unbounded answer	instrumental/procedural
219	13	What factors influence the X over whether to Y in the Z	2012	Public	long answer	Causal antecedent	Unbounded answer	Causal Analysis
221	12	How can we best X and Y the Z of A	2012	Public	long answer	explaining value judgement	Unbounded answer	Explaining/asserting value judgements
222	13	What are the key X of Y in Z, A B	2012	Public	long answer	instrumental/procedural	Unbounded answer	instrumental/procedural
223	12	What are currently the most X Y to Z	2012	Private	long answer	Causal antecedent	Unbounded answer	Causal Analysis
224	11	What insights can X and Y provide into Z	2012	Private	long answer	example	Unbounded answer	Example/Explanation
225	15	How important is it for the X Y in Z	2012	Private	long answer	explaining value judgement	Unbounded answer	Explaining/asserting value judgements
226	10	Will x lead to increased Y on Z	2012	Private	short answer	qualifying possibilities	Bounded answer	Verification/Qualification
227	17	To what extent does improving X (a) Y and (b) Z	2012	Private	short answer	quantifying	Unbounded answer	Explaining/asserting value judgements
228	18	How can X protect Y in Z (e.g. A or B)	2012	Private	long answer	instrumental/procedural	Unbounded answer	instrumental/procedural
262	36	What are the key current driving forces of X - Y	2012	Private	long answer	explaining value judgement	Unbounded answer	Explaining/asserting value judgements
263	29	Is there a X of Y and Z which A can promote outside the B, and is there a role for C	2012	Private	short answer	verification	Bounded answer	Verification/Qualification
264	21	Does X work better in A rather than B, with reference to A and B	2012	Private	short answer	verification	Bounded answer	Verification/Qualification
265	43	Is it possible to set up X to Y, to Z, and to A to B (e.g. C D) while still E	2012	Private	short answer	verification	Bounded answer	Verification/Qualification
266	24	How does the structure of X vary across Y and Z, and what are the implications for A	2012	Private	long answer	Causal consequence	Unbounded answer	Causal Analysis
267	17	How should the X Y to the Z of A in B be C	2012	Public	long answer	explaining value judgement	Unbounded answer	Explaining/asserting value judgements
268	39	What are the X and Y (e.g. A) on the development of A to B (including C, D, E, F, etc)	2012	Public	long answer	Causal antecedent	Unbounded answer	Causal Analysis
269	40	Current forecasts of X for Y are based on past relationships between A, B, C and D. But how might the future differ from the past in ways that affect E	2012	Public	long answer	forecasting	Unbounded answer	forecasting
270	22	What approaches (X, Y or Z) can help to A the B to C	2012	Public	long answer	instrumental/procedural	Unbounded answer	instrumental/procedural
271	23	What X might improve our Y to Z and A, in the B and in the C	2012	Public	long answer	instrumental/procedural	Unbounded answer	instrumental/procedural
272	29	We know the value of X to the Y and to X, but what is the value of A	2012	Private	short answer	quantifying	Unbounded answer	Explaining/asserting value judgements
274	18	Do constrained X maximise Y on Z rather than A	2012	Private	short answer	verification	Bounded answer	Verification/Qualification
275	17	What does the X say about Y of Z when A vs B	2012	Private	long answer	comparison	Bounded answer	comparison
276	19	Can routes to X like Y be established at any stage, or is there significant Z	2012	Private	short answer	qualifying possibilities	Bounded answer	Verification/Qualification
277	13	What is the optimal balance of X and Y in a Z	2012	Private	long answer	comparison	Bounded answer	comparison
278	23	Are the X to Y Z or A, and if so at what level does B	2012	Private	short answer	qualifying possibilities	Bounded answer	Verification/Qualification
279	11	Are there X for a Y to be Z	2012	Private	short answer	verification	Bounded answer	Verification/Qualification
280	15	Regarding X and Y: are there A of the B for C	2012	Private	short answer	verification	Bounded answer	Verification/Qualification
281	33	What can we learn from X approaches to Y where some of the Z of A are passed directly to B (e.g. C, D)	2012	Private	long answer	comparison	Bounded answer	comparison
287	21	Are there X to Y, A and B that C to the D	2012	private	short answer	verification	Bounded answer	Verification/Qualification
288	7	How can X best Y Z	2012	private	long answer	explaining value judgement	Unbounded answer	Explaining/asserting value judgements
289	8	How can X Y Z	2012	private	long answer	explaining value judgement	Unbounded answer	Explaining/asserting value judgements
290	8	How can X accurately Y their Z	2012	private	short answer	value judgement	Unbounded answer	Explaining/asserting value judgements
291	11	How can X best use Y of Z	2012	private	long answer	explaining value judgement	Unbounded answer	Explaining/asserting value judgements
292	19	Where x cannot be made, perhaps where Y are Z, what are the appropriate A	2012	private	long answer	instrumental/procedural	Unbounded answer	instrumental/procedural
293	10	How can X draw on the Y	2012	private	long answer	Explanation	Unbounded answer	Example/Explanation
294	8	What can we learn from x and y	2012	private	long answer	Explanation	Unbounded answer	Example/Explanation
295	9	What is the relationship between X and Y	2012	private	long answer	Explanation	Unbounded answer	Example/Explanation
296	8	What is the potential for X through Y	2012	private	long answer	forecasting	Unbounded answer	forecasting
297	16	How can X be used to understand the Y made by A and B	2012	Public	long answer	instrumental/procedural	Unbounded answer	instrumental/procedural
298	29	What X potentially offer Y in the Z in A (e.g. B, C), or D (e.g. E of F)	2012	Public	long answer	explaining possibilities	Unbounded answer	instrumental/procedural
299	13	What does the X have to say about Y for Z	2012	Public	long answer	example	Unbounded answer	Example/Explanation
300	20	What models of X are Y to questions of how to improve the A of B and C	2012	Public	long answer	Causal antecedent	Unbounded answer	Causal Analysis
301	12	What models of X in Y Z might be relevant	2012	Public	long answer	example	Unbounded answer	Example/Explanation
302	5	What X can explain Y	2012	Public	long answer	explanation	Unbounded answer	Example/Explanation
303	10	How will X Y in A and B affect Z	2012	Public	long answer	Causal consequence	Unbounded answer	Causal Analysis
304	18	X adaptation in the Y: what A and B are being developed by C and D	2012	Public	long answer	explaining possibilities	Unbounded answer	instrumental/procedural
305	11	What is the latest X on Y and Z	2012	Public	long answer	example	Unbounded answer	Example/Explanation
312	30	The X concept of a Y is increasingly being taken up by Z such as the A and the B. Are C the D	2012	Public	short answer	verification	Bounded answer	Verification/Qualification
313	43	X often reacts Y to the Z (e.g. in the A), while sometimes the provision of B cannot cope with the C (e.g. D). How can this be improved	2012	Public	long answer	explaining possibilities	Unbounded answer	instrumental/procedural
314	18	How might the X Y in Z (e.g. A) be better B	2012	Public	long answer	explaining possibilities	Unbounded answer	instrumental/procedural
315	43	Handling X is a challenge; arguably, all Y were initiated Z. What mechanisms might be established to take A, without hampering the ability for B to speak with one C	2012	Public	long answer	explaining possibilities	Unbounded answer	instrumental/procedural
316	13	How can X and the Y Z of A vs B be C	2012	Public	long answer	instrumental/procedural	Unbounded answer	instrumental/procedural
317	57	While X is often Y (e.g. Z), there is a A from a B that C. How can D be made available to E, F	2012	Public	long answer	instrumental/procedural	Unbounded answer	instrumental/procedural
318	30	Most X by Y is not reflected Z. How can this A rewarded, e.g. in C	2012	Public	long answer	instrumental/procedural	Unbounded answer	instrumental/procedural
319	31	Under what circumstances can X of Y and C increase the ability of A, B and C to be D and E and F, or G	2012	Public	long answer	Causal antecedent	Unbounded answer	Causal Analysis
320	9	How does X help in Y such Z	2012	Public	long answer	Explanation	Unbounded answer	Example/Explanation
321	14	What evidence exists to answer X, and how can it be Y	2012	Public	long answer	example	Unbounded answer	Example/Explanation
322	9	Are certain types of X more beneficial than Y	2012	Public	short answer	verification	Bounded answer	Verification/Qualification
323	11	In what circumstances might X produce Y, Z	2012	Public	long answer	instrumental/procedural	Unbounded answer	instrumental/procedural
324	8	Are X systems less Y to Z	2012	Public	short answer	verification	Bounded answer	Verification/Qualification
325	15	Are there examples from X where Y or Z A or B, and why	2012	Public	short answer	verification	Bounded answer	Verification/Qualification
326	16	To what extent is the X of Y or Z significant to A	2012	Public	short answer	quantifying	Unbounded answer	Explaining/asserting value judgements
327	15	How does one best X to ensure Y against Z	2012	Public	short answer	value judgement	Unbounded answer	Explaining/asserting value judgements
328	13	Do X require different types of Y from (e.g.) Z	2012	Public	short answer	verification	Bounded answer	Verification/Qualification
329	15	What does x mean for Y to equip itself better for the future	2012	Public	long answer	Causal consequence	Unbounded answer	Causal Analysis
330	9	What is the term X understood to mean	2012	Public	long answer	Explanation	Unbounded answer	Example/Explanation
331	7	What are the x of y	2012	Public	long answer	Explanation	Unbounded answer	Example/Explanation
332	10	How much X is available in the Y	2012	Public	short answer	quantifying	Unbounded answer	Explaining/asserting value judgements
333	23	What can be done to increase X and Y in the transition to Z, driving A and B	2012	Public	long answer	instrumental/procedural	Unbounded answer	instrumental/procedural
334	20	How can we X (and Y) Z and A from B in C, including D	2012	Public	long answer	explaining possibilities	Unbounded answer	instrumental/procedural
335	9	What X options are not being fully Y	2012	Public	long answer	example	Unbounded answer	Example/Explanation
336	39	Is it possible to X (dynamic) Y or Z to explain A, which encompasses B and C, and also D and E, but which also links to F at an G	2012	Public	short answer	verification	Bounded answer	Verification/Qualification
337	23	How useful might X in Y on Z and support A for B and C	2012	Public	short answer	qualifying possibilities	Bounded answer	Verification/Qualification
338	28	X and the Y of the Z often A of B or C, raising questions such as: is that a D approach	2012	Public	short answer	verification	Bounded answer	Verification/Qualification
339	88	Many X (A, B, C etc) do not Y or Z at which they D, be it a E (F), or some type of G/H. Moreover J (and needs) seem to K and nature L, the M, etc. Can we develop a better N of O and better P	2012	Public	short answer	qualifying possibilities	Bounded answer	Verification/Qualification
340	51	The X on Y for Z and A are due to be revised B, as are the C; this will happen in the D, which will also consider E and F. What needs to be changed and why	2012	Public	long answer	explaining possibilities	Unbounded answer	instrumental/procedural
341	49	The X has also proposed a Y for the Z; among other things it includes A B costs. The proposed change would be C. Questions raised include: is this a good move or not	2012	Public	short answer	verification	Bounded answer	Verification/Qualification
342	23	In general, are some kinds of X (for Y) than others, and if so, which, and how can Z	2012	Public	short answer	verification	Bounded answer	Verification/Qualification
353	12	Identifying the X for Y. What makes for truly Z	2012	Public	long answer	Explanation	Unbounded answer	Example/Explanation
354	15	The use of X in Y. How do Z reach A	2012	Public	long answer	explaining possibilities	Unbounded answer	instrumental/procedural
355	26	The influence of X in Y. How can Z when A is A, by way of B and C	2012	Public	long answer	explaining possibilities	Unbounded answer	instrumental/procedural
356	27	Best X and Y for Y. Which A are considered to demonstrate B in the C, D, E and F	2012	Public	long answer	explaining value judgement	Unbounded answer	Explaining/asserting value judgements
357	40	X for different Y and Z. How should A used to B between C (E,F) be adapted for G with H and G	2012	Public	long answer	explaining value judgement	Unbounded answer	Explaining/asserting value judgements
358	37	Developing more X to Y. What opportunities and risks are X in the Y (e.g. A, B on C, etc.)	2012	Public	long answer	comparison	Bounded answer	comparison
365	13	What is the X for Y overall (A,B)	2012	Public	long answer	example	Unbounded answer	Example/Explanation
366	11	How can we make the X case for Y	2012	Public	short answer	qualifying possibilities	Bounded answer	Verification/Qualification
367	26	Can we influence X adequately to Y (above 25%) Z from A to B for journeys of C	2012	Public	short answer	qualifying possibilities	Bounded answer	Verification/Qualification
368	16	What simple, X Y that could be put in place to Z and A	2012	Public	long answer	instrumental/procedural	Unbounded answer	instrumental/procedural
369	8	What X and Y surround A vs B	2012	Public	long answer	comparison	Bounded answer	comparison
370	17	What X could be introduced for Y, which would improve Z and A	2012	Public	long answer	instrumental/procedural	Unbounded answer	instrumental/procedural
371	7	What role is there for X	2012	Public	long answer	example	Unbounded answer	Example/Explanation
372	15	Can we measure X and Y benefits as anything more than a Z	2012	Public	short answer	qualifying possibilities	Bounded answer	Verification/Qualification
373	7	What comparisons can X make with Y	2012	Public	long answer	comparison	Bounded answer	comparison
374	22	What X changes would need to be in place to Y the Z of A of B country by C	2012	Public	long answer	forecasting	Unbounded answer	forecasting
381	22	How might we X and better understand the relationship between A, B and C and the respective D at each level	2012	Public	long answer	explaining possibilities	Unbounded answer	instrumental/procedural
382	22	Does access to/use of the X (or other Y) enhance Z, or A, and what might this mean to B	2012	Public	short answer	verification	Bounded answer	Verification/Qualification
383	6	How can X practically Y Z	2012	Public	long answer	instrumental/procedural	Unbounded answer	instrumental/procedural
384	10	Which types of X are Y and which are not	2012	Public	long answer	comparison	Bounded answer	comparison
385	8	What is the relationship between X and Y	2012	Public	long answer	explanation	Unbounded answer	Example/Explanation
386	14	Can we X to enhance the Y of Z and D	2012	Public	short answer	qualifying possibilities	Bounded answer	Verification/Qualification
387	23	How does X relate to Y e.g. A, B and C, where long-term X appears to be D for E	2012	Public	long answer	Explanation	Unbounded answer	Example/Explanation
388	23	In its X, what more does the Y need to do to A more B into C	2012	Private	long answer	instrumental/procedural	Unbounded answer	instrumental/procedural
389	20	In the X, what Y etc could be the basis of Z in the A	2012	Private	long answer	instrumental/procedural	Unbounded answer	instrumental/procedural
390	15	What do X perceive to be the principal challenges and opportunities in Y	2012	Private	long answer	comparison	Bounded answer	comparison
397	19	What will be the X of the Y Z over time, and how A	2012	Public	long answer	forecasting	Unbounded answer	forecasting
398	18	What are the X of Y and what are the implications of this for Z	2012	Public	long answer	Causal consequence	Unbounded answer	Causal Analysis
399	18	What do we know about the X of Y and how is this likely to change	2012	Public	long answer	Causal consequence	Unbounded answer	Causal Analysis
400	22	What evidence is there for X of Y combining A B and C (e.g. D, E, F)	2012	Public	long answer	example	Unbounded answer	Example/Explanation
402	21	What is the role of X in the Y of the Z, A and also B (e.g. C)	2012	Public	long answer	Causal antecedent	Unbounded answer	Causal Analysis
403	12	How can X us to Y to an Z	2012	Public	long answer	explaining possibilities	Unbounded answer	instrumental/procedural
404	36	What is the X for Y, integration of A and B and C under the D (E, F, G, H)	2012	Public	long answer	example	Unbounded answer	Example/Explanation
405	17	What particular challenges are faced by X and Y (including the A of B)	2012	Public	long answer	Causal antecedent	Unbounded answer	Causal Analysis
406	9	What evidence-based X are available to Y	2012	Public	long answer	example	Unbounded answer	Example/Explanation
408	30	More broadly, if X has an Y to Z in A but is not B, what does this mean for C	2012	Public	long answer	explanation	Unbounded answer	Example/Explanation
432	13	How do X learn about Y and Z to A	2012	Private	long answer	instrumental/procedural	Unbounded answer	instrumental/procedural
433	24	Burn or Bury : what is the best way to X from Y and B or C/D	2012	Public	short answer	value judgement	Unbounded answer	Explaining/asserting value judgements
434	27	Do current X allow us to Y (e.g. of Z) in the A of B from C, D, etc	2012	Public	short answer	verification	Bounded answer	Verification/Qualification
435	31	Can we develop a X of the Y to understand better the Z of A and B, and if so how C	2012	Public	short answer	qualifying possibilities	Bounded answer	Verification/Qualification
436	26	Is using X on Y (of e.g. A and B) effective in terms of C and D, compared to E/F	2012	Public	short answer	verification	Bounded answer	Verification/Qualification
437	36	What can we predict about the X and Y between A to B about C (e.g. increasing D), drawing on more E about F	2012	Public	long answer	comparison	Bounded answer	comparison
438	19	How can we improve our understanding of the way X react to Y to do better on Z	2012	Public	long answer	explaining possibilities	Unbounded answer	instrumental/procedural
439	15	What is the role of X in influencing Y (A, B) to act	2012	Public	long answer	Causal antecedent	Unbounded answer	Causal Analysis
441	12	How important is X as a Y to Z and A	2012	Private	long answer	explaining value judgement	Unbounded answer	Explaining/asserting value judgements
442	15	What are the main ways in which we might improve the X of Y	2012	Private	long answer	explaining possibilities	Unbounded answer	instrumental/procedural
443	14	How important is X to the Y and Z for A	2012	Private	long answer	explaining value judgement	Unbounded answer	Explaining/asserting value judgements
444	11	How important is X to patterns of Y and Z	2012	Private	long answer	explaining value judgement	Unbounded answer	Explaining/asserting value judgements
445	11	What innovative ways are there to X Y of Z	2012	Private	long answer	explaining possibilities	Unbounded answer	instrumental/procedural
447	19	What can X tell us about Y about Z and A	2012	Private	long answer	example	Unbounded answer	Example/Explanation
448	13	What X or Y would work best in A for B	2012	Private	short answer	value judgement	Unbounded answer	Explaining/asserting value judgements
450	17	What X and Y do or should Z have (e.g. A or B)	2012	Private	short answer	value judgement	Unbounded answer	Explaining/asserting value judgements
452	16	What are the sources of future pressure on X in the Y (including Z)	2012	Private	long answer	forecasting	Unbounded answer	forecasting
453	22	What are the implications for X and the way we make Y about Z in future (including lessons from A)	2012	Private	long answer	forecasting	Unbounded answer	forecasting
454	15	How can X on Y better reflect Z of A and b	2012	Private	short answer	quantifying	Unbounded answer	Explaining/asserting value judgements
455	11	What does X mean in practical terms for X Z	2012	Private	long answer	Explanation	Unbounded answer	Example/Explanation
456	12	What (if anything) is the difference between X and Y	2012	Private	long answer	comparison	Bounded answer	comparison
457	21	Can/should the X of Y and C ever be A within B	2012	Private	short answer	qualifying possibilities	Bounded answer	Verification/Qualification
458	30	What X and Y are the most effective in Z (in terms of A, B and C) for the purpose of D	2012	Private	long answer	instrumental/procedural	Unbounded answer	instrumental/procedural
459	8	Does X by Y make for Z	2012	Private	short answer	verification	Bounded answer	Verification/Qualification
460	25	How can the effects of X be Y within the A and B	2012	Private	long answer	instrumental/procedural	Unbounded answer	instrumental/procedural
461	19	Do X events alter Y to an Z, or just A	2012	Private	short answer	verification	Bounded answer	Verification/Qualification
462	19	Is there a way of measuring X of Y against Z	2012	Private	short answer	verification	Bounded answer	Verification/Qualification
463	25	Can X with existing (and differing) sets of Y and Z achieve a A and B and C	2012	Private	short answer	qualifying possibilities	Bounded answer	Verification/Qualification
464	35	Can X such as Y or Z be relied on to A and B without a direct link to C (and D to E)	2012	Private	short answer	qualifying possibilities	Bounded answer	Verification/Qualification
465	12	Can poor or incomplete X be better or worse than Y	2012	Private	long answer	comparison	Bounded answer	comparison
466	18	What are the X changes that will shape the Y of the Z the next 44,474.00 years	2012	Public	long answer	forecasting	Unbounded answer	forecasting
467	15	Other things being equal, will these X tend to increase or reduce Y	2012	Public	long answer	comparison	Bounded answer	comparison
468	56	We have no X for the Y and Z that A; and are therefore B. Against this C, how can we go about D, C and E, getting x or y?	2012	Public	long answer	instrumental/procedural	Unbounded answer	instrumental/procedural
469	62	In the X about how Y, the Z takes the A to B is better for C and D which call for E (under F ). is there for and against this view	2012	Public	short answer	verification	Bounded answer	Verification/Qualification
470	10	What is x, and what are its constituent elements	2012	Private	long answer	Explanation	Unbounded answer	Example/Explanation
471	6	How can X Y be Z	2012	Private	short answer	qualifying possibilities	Bounded answer	Verification/Qualification
473	9	Can a X value be ascribed to y	2012	Private	short answer	qualifying possibilities	Bounded answer	Verification/Qualification
474	13	How can X of Y be chosen for Z	2012	Private	short answer	qualifying possibilities	Bounded answer	Verification/Qualification
475	20	Are the answers to these X the same for Y and Z, and for A in B	2012	Private	short answer	verification	Bounded answer	Verification/Qualification
476	17	How is X affected by the ways in which Y, and other Z	2012	Private	long answer	Causal consequence	Unbounded answer	Causal Analysis
477	18	How is X affected by the y between Z, and how does it relate to A	2012	Private	long answer	Causal consequence	Unbounded answer	Causal Analysis
478	12	How can X and Y be better integrated into Z	2012	Public	long answer	explanation	Unbounded answer	Example/Explanation
479	14	In what ways can the X of Y the making of Z	2012	Public	long answer	Causal antecedent	Unbounded answer	Causal Analysis
480	9	How can X be better Y to Z	2012	Public	long answer	instrumental/procedural	Unbounded answer	instrumental/procedural
481	13	Can the X of Y help to better Z into A	2012	Public	short answer	qualifying possibilities	Bounded answer	Verification/Qualification
482	21	How can X and Y be better Z so that the A is more likely to be B	2012	Public	long answer	explaining possibilities	Unbounded answer	instrumental/procedural
483	26	Where and how might X to Y to evaluate the Z, and what are the limits to A	2012	Public	long answer	instrumental/procedural	Unbounded answer	instrumental/procedural
485	18	Can X provide Y into how to Z that brings about a A to B	2012	Public	short answer	qualifying possibilities	Bounded answer	Verification/Qualification
487	7	How does the X use Y	2012	Public	long answer	Explanation	Unbounded answer	Example/Explanation
488	15	What X (or similar) have made use of the Y, and how	2012	Public	long answer	Explanation	Unbounded answer	Example/Explanation
489	5	What have been the X	2012	Public	long answer	example	Unbounded answer	Example/Explanation
490	23	How might X or a Y be used to influence the Z on A B and C	2012	Public	long answer	explanation	Unbounded answer	Example/Explanation
491	20	What do X, Y and Z have to tell us about the A	2012	Public	long answer	example	Unbounded answer	Example/Explanation
492	22	What novel approaches to X and Y might help to promote the A of B which impact the z	2012	private	long answer	instrumental/procedural	Unbounded answer	instrumental/procedural
493	17	In particular, how might such X be Y of the Z	2012	private	long answer	explaining possibilities	Unbounded answer	instrumental/procedural
494	24	What could/should X do to Y for Z for A to a more B	2012	private	short answer	value judgement	Unbounded answer	Explaining/asserting value judgements
496	21	How does the X make the most of Y in the Z of A or B C to improve D	2012	Public	long answer	explaining possibilities	Unbounded answer	instrumental/procedural
497	27	Over the next 5.00 10.00 and 20.00 years, will the X realise the Y by Z such as A and B	2012	Public	short answer	verification	Bounded answer	Verification/Qualification
498	30	In 2010, X affected Y and cost Z. How do we A to the B that C presents	2012	Public	long answer	explaining value judgement	Unbounded answer	Explaining/asserting value judgements
499	33	What does the persistence of X in the Y, Z and A say about the B, C, and D take to E in the F	2012	Public	long answer	example	Unbounded answer	Example/Explanation
501	12	What can X on Y learn from X on Z	2012	Public	long answer	example	Unbounded answer	Example/Explanation
502	22	Given the X of Y, how do we best Z or A approaches to B	2012	Public	long answer	explaining value judgement	Unbounded answer	Explaining/asserting value judgements
503	15	What role has X to play in Y and Z on A	2012	Public	long answer	Causal antecedent	Unbounded answer	Causal Analysis
506	20	Few X have Y. How do we best Z and A to B in C	2012	Public	long answer	explaining value judgement	Unbounded answer	Explaining/asserting value judgements
507	35	It has been estimated that between 30-50% of X Y to Z are A. How significant a B is this and how much C should be placed on increasing D with E	2012	Public	short answer	quantifying	Unbounded answer	Explaining/asserting value judgements
508	15	Is it TRUE that the X is more Y than the Z at A	2012	Public	short answer	verification	Bounded answer	Verification/Qualification
509	24	How can we distinguish x which will Y and Z from A	2012	Public	long answer	forecasting	Unbounded answer	forecasting
510	17	Are there X or Y that should be considered (of Z) strategically important to A	2012	Public	short answer	verification	Bounded answer	Verification/Qualification
511	8	How can X become more Y	2012	Public	long answer	explaining possibilities	Unbounded answer	instrumental/procedural
512	8	Does greater X necessarily lead to Y	2012	Public	short answer	verification	Bounded answer	Verification/Qualification
513	7	How can one measure and X	2012	Public	short answer	quantifying	Unbounded answer	Explaining/asserting value judgements
514	14	Which X (Y) Z are nearest to A and B the C	2012	Public	long answer	explaining value judgement	Unbounded answer	Explaining/asserting value judgements
516	32	A distinct X has emerged in regard to Y (identification of A, B and C, of both, E, F). What might be the G of that approach	2012	Public	long answer	forecasting	Unbounded answer	forecasting
517	30	Thinking more broadly than X: does it matter which kind of Y (e.g. A, B or C) is being discussed when considering the Z	2012	Public	short answer	verification	Bounded answer	Verification/Qualification
519	23	How can X in response be achieved between a Y and one which allows for Z should A occur	2012	Public	long answer	explaining value judgement	Unbounded answer	Explaining/asserting value judgements
520	33	Those who are likely to X from an Y are generally different Z. What consideration might be given to A the B and C	2012	Public	long answer	comparison	Bounded answer	comparison
522	10	Is there only a X difference between A and B	2012	Public	short answer	verification	Bounded answer	Verification/Qualification
523	17	What role does X play in Y and what account should be taken of it	2012	Public	long answer	Causal antecedent	Unbounded answer	Causal Analysis
524	10	Should a X/Y Z run alongside A	2012	Public	short answer	value judgement	Unbounded answer	Explaining/asserting value judgements
525	14	Where does X, and is Y a better way forward	2012	Public	long answer	Causal antecedent	Unbounded answer	Causal Analysis
526	9	How do we better understand the X	2012	Public	long answer	Explanation	Unbounded answer	Example/Explanation
528	17	Should a high appetite for X be Y a strong Z in an A	2012	Public	short answer	value judgement	Unbounded answer	Explaining/asserting value judgements
529	21	If an X sets out a Y, how can such a Z be A and B	2012	Public	long answer	explaining possibilities	Unbounded answer	instrumental/procedural
557	13	How can X and Y be better integrated into Z	2012	Public	short answer	qualifying possibilities	Bounded answer	Verification/Qualification
562	20	Can the X of Y help to better Z into A	2012	Public	short answer	qualifying possibilities	Bounded answer	Verification/Qualification
614	44	Can X provide Y into Z that brings about A to B and C	2012	Public	long answer	Causal consequence	Unbounded answer	Causal Analysis
616	18	What role can be played by X of Y in achieving Z A, B	2012	Public	long answer	Causal antecedent	Unbounded answer	Causal Analysis
617	20	To what extent can X or Y as an Z to boost A and/or B	2012	Public	short answer	quantifying	Unbounded answer	Explaining/asserting value judgements
618	18	What is the evidence that X in Y and Z will boost A and B	2012	Public	long answer	example	Unbounded answer	Example/Explanation
619	13	Can X provide a Y alternative to Z	2012	Public	short answer	qualifying possibilities	Bounded answer	Verification/Qualification
620	18	How do X (and Y) compensate for a Z of A and B	2012	Public	long answer	explaining possibilities	Unbounded answer	instrumental/procedural
621	23	Is X (A/B rather than just C) a Y or a Z of a lack of D	2012	Public	short answer	verification	Bounded answer	Verification/Qualification
622	21	To what extent are certain X and Y predisposed to A contributing to a B	2012	Public	short answer	quantifying	Unbounded answer	Explaining/asserting value judgements
623	19	Are there X that could be Y in Z long-term in both A and B	2012	Public	short answer	verification	Bounded answer	Verification/Qualification
646	18	Where do X to Y and Z come from (e.g., A, B and C)	2013	Private	long answer	example	Unbounded answer	Example/Explanation
653	26	Can X between Y and Z be overcome by using a Y (A): i.e. B, C	2013	Private	long answer	explaining possibilities	Unbounded answer	instrumental/procedural
654	24	Could X and Y reflecting on their A and B through Z yield a C, D (with significant E)	2013	Private	short answer	qualifying possibilities	Bounded answer	Verification/Qualification
655	16	What are the best X to apply to the Y from Z	2013	Private	long answer	instrumental/procedural	Unbounded answer	instrumental/procedural
656	16	In X, how might Y a Z and A by B and C	2013	Private	long answer	Explanation	Unbounded answer	Example/Explanation
657	14	What kinds of X might Y, Z change most A	2013	Private	long answer	instrumental/procedural	Unbounded answer	instrumental/procedural
658	6	Are there implications for X	2013	Private	short answer	verification	Bounded answer	Verification/Qualification
659	29	How X/Y is this Z to A of B across C, D, and can E be applied F to G	2013	Private	short answer	value judgement	Unbounded answer	Explaining/asserting value judgements
660	19	What is X and other Y to be developed Z, including A and B	2013	Private	short answer	qualifying possibilities	Bounded answer	Verification/Qualification
661	29	What X could Y of Z (e.g. A, B, C) put in place to D the E and F of an G and H	2013	Private	long answer	instrumental/procedural	Unbounded answer	instrumental/procedural
662	33	How could X, Y and Z best A with the B, C and D in E with a view to F	2013	Private	long answer	explaining possibilities	Unbounded answer	instrumental/procedural
663	23	How can the X that ensue from A B and C be maximised in Y. Are there any policy Z	2013	Private	long answer	explaining possibilities	Unbounded answer	instrumental/procedural
664	16	How can X Y and Z be better utilized in the A	2013	Public	long answer	Explanation	Unbounded answer	Example/Explanation
665	28	How can the X of the Y be better coordinated to Z A and B that have the potential of C	2013	Public	long answer	explaining possibilities	Unbounded answer	instrumental/procedural
666	17	Should X, Y and Z have a greater emphasis in A	2013	Public	short answer	value judgement	Unbounded answer	Explaining/asserting value judgements
667	22	How can the X Y in Z such as the A of B and the C	2013	Public	short answer	value judgement	Unbounded answer	Explaining/asserting value judgements
668	9	What are the most effective X in Y	2013	Public	long answer	instrumental/procedural	Unbounded answer	instrumental/procedural
669	6	What is the future of x	2013	Public	long answer	forecasting	Unbounded answer	forecasting
670	11	Is the definition of X in danger of Y	2013	Public	short answer	verification	Bounded answer	Verification/Qualification
671	12	Is the X Y hindering its Z with a	2013	Public	short answer	verification	Bounded answer	Verification/Qualification
672	18	What should the X do to best exploit its Y and remain Z on the A	2013	Public	short answer	value judgement	Unbounded answer	Explaining/asserting value judgements
673	15	What are the X and Y that will make Z in A	2013	Public	long answer	Causal antecedent	Unbounded answer	Causal Analysis
674	22	What X will Y patterns (particularly in A, B, and C) over the next 20 years have on Z	2013	Public	long answer	forecasting	Unbounded answer	forecasting
675	31	What are the best X for the Y to Z of the A through B, C or D	2013	Public	short answer	value judgement	Unbounded answer	Explaining/asserting value judgements
676	10	What potential for X is there in Y Z/A/B	2013	Public	long answer	forecasting	Unbounded answer	forecasting
677	23	How can X be encouraged to Y when Z/A B on C can be made elsewhere in D	2013	Public	long answer	explaining possibilities	Unbounded answer	instrumental/procedural
678	25	To what extent does X of Y lead to Z being made in A in B rather than C	2013	Public	short answer	quantifying	Unbounded answer	Explaining/asserting value judgements
679	15	Can X ever overcome the Y in Z on A B with C	2013	Public	short answer	qualifying possibilities	Bounded answer	Verification/Qualification
680	44	Is it theoretically possible to X and Y covering Z which delivers A AND B [i.e. the C] without D to E [i.e. by G or H]	2013	Public	short answer	qualifying possibilities	Bounded answer	Verification/Qualification
681	10	Can it be X in the Y Z	2013	Public	short answer	verification	Bounded answer	Verification/Qualification
682	25	Are there X from Y (e.g. A, B, C) or other Z which give pointers on how to D/E	2013	Public	short answer	verification	Bounded answer	Verification/Qualification
683	18	Will X deliver a Y in the use of Z in the A and/or the B	2013	Public	short answer	qualifying possibilities	Bounded answer	Verification/Qualification
684	19	Where are the best X (either by Y or Z/A) where a step-change in B has been C	2013	Public	short answer	value judgement	Unbounded answer	Explaining/asserting value judgements
696	20	How can we X the Y and Z to make A of the B in C	2013	Private	long answer	explaining possibilities	Unbounded answer	instrumental/procedural
697	44	X who want to apply the Y in their Z, and A who want to do B at the C typically have different D and E. How can F and G work better together	2013	Private	long answer	explaining possibilities	Unbounded answer	instrumental/procedural
698	30	If X begin to be Y more Z, what can we do (A and with B) to ensure C	2013	Private	long answer	Causal antecedent	Unbounded answer	Causal Analysis
699	46	One-off X (e.g. A/B) are easier to Y (e.g. C/D). What ways are there to achieve Z to E which are F	2013	Private	long answer	instrumental/procedural	Unbounded answer	instrumental/procedural
700	29	What evidence is there for how X might be influenced by Y of Z to the A, for example on B with C or D	2013	Private	long answer	Causal consequence	Unbounded answer	Causal Analysis
701	16	Many X are Y. Are there overarching Z in A which apply regardless of B	2013	Private	short answer	verification	Bounded answer	Verification/Qualification
702	39	It is X to Y of a X. What low-cost approaches might there be to a) improving the effectiveness of comms campaigns prior to delivery, and b) improving how we evaluate them	2013	Private	long answer	instrumental/procedural	Unbounded answer	instrumental/procedural
705	18	How might the X in Y (e.g. the Z) be better A	2013	Public	long answer	explaining possibilities	Unbounded answer	instrumental/procedural
710	12	What are the X and Y of A and B in Z	2013	Public	long answer	comparison	Bounded answer	comparison
711	15	Is it meaningful to distinguish between the X and Y in Z	2013	Public	short answer	verification	Bounded answer	Verification/Qualification
712	33	How do different types of X (A, B, C) ensure Y achieved, Z, and D, whilst maintaining E over the F	2013	Public	long answer	Explanation	Unbounded answer	Example/Explanation
713	17	What roles can X play in Y the Z and at what points in the process	2013	Public	long answer	explaining possibilities	Unbounded answer	instrumental/procedural
714	17	Is there X and Y between A and B / C	2013	Public	short answer	verification	Bounded answer	Verification/Qualification
715	7	Why is there so much new X	2013	Public	long answer	Explanation	Unbounded answer	Example/Explanation
716	4	Why do X fail	2013	Public	long answer	Explanation	Unbounded answer	Example/Explanation
717	8	Is X bipolar in its Y to Z	2013	Public	short answer	verification	Bounded answer	Verification/Qualification
718	18	What is the role of X (e.g. A, B, C)	2013	Public	long answer	Causal antecedent	Unbounded answer	Causal Analysis
719	6	What is happening to the X	2013	Public	long answer	Explanation	Unbounded answer	Example/Explanation
720	18	What is the X for Y in Z, A, B, C, and the D	2013	Public	long answer	Causal antecedent	Unbounded answer	Causal Analysis
721	13	To what extent can the changes be X to Y vs Z	2013	Public	short answer	quantifying	Unbounded answer	Explaining/asserting value judgements
722	19	What do X and Y have to say about the Z, A and B	2013	Public	long answer	example	Unbounded answer	Example/Explanation
723	5	How great are the X	2013	Public	short answer	quantifying	Unbounded answer	Explaining/asserting value judgements
724	6	Will there be enough to X	2013	Public	short answer	qualifying possibilities	Bounded answer	Verification/Qualification
725	8	What will happen to X / Y	2013	Public	long answer	Causal consequence	Unbounded answer	Causal Analysis
726	13	How will changes in X impact on Y Z, A and B	2013	Public	long answer	forecasting	Unbounded answer	forecasting
727	17	What will be the X of Y, Z, A, B, C, D	2013	Public	long answer	Causal consequence	Unbounded answer	Causal Analysis
728	18	What will be the X on Y and Z, A, B, C and D vulnerabilities	2013	Public	long answer	Causal consequence	Unbounded answer	Causal Analysis
729	7	What are the prospects for X failure	2013	Public	long answer	forecasting	Unbounded answer	forecasting
730	4	Will X rescue us	2013	Public	short answer	qualifying possibilities	Bounded answer	Verification/Qualification
731	8	How can X affect Y and Z	2013	Public	long answer	Causal antecedent	Unbounded answer	Causal Analysis
732	7	What are the alternatives to X	2013	Public	long answer	example	Unbounded answer	Example/Explanation
733	10	How can X affect Y and Z A and B	2013	Public	long answer	Causal antecedent	Unbounded answer	Causal Analysis
734	8	How can we X Y and Z	2013	Public	long answer	explanation	Unbounded answer	Example/Explanation
735	5	Can we X our Y	2013	Public	short answer	qualifying possibilities	Bounded answer	Verification/Qualification
736	5	How can X influence Y	2013	Public	long answer	Causal consequence	Unbounded answer	Causal Analysis
737	10	What are the X, Y and Z barriers to A	2013	Public	long answer	Causal antecedent	Unbounded answer	Causal Analysis
738	5	Why are there X	2013	Public	long answer	Explanation	Unbounded answer	Example/Explanation
740	11	What is the most likely outcome X, Y or Z	2013	Public	long answer	Causal consequence	Unbounded answer	Causal Analysis
741	14	Is X followed by Y and Z a characteristic of previous A	2013	Public	short answer	verification	Bounded answer	Verification/Qualification
742	16	Are we experiencing a X of this and will things be different Y	2013	Public	short answer	verification	Bounded answer	Verification/Qualification
743	6	How should we X the Y	2013	Public	long answer	explaining value judgement	Unbounded answer	Explaining/asserting value judgements
745	31	The X has a Y in Z, much of it associated with A. Is this correct, and if so, what B	2013	Private	short answer	verification	Bounded answer	Verification/Qualification
746	27	In recent years we have seen the X of Y, such as A and B. How should the Y stay C in this D	2013	Private	long answer	explaining value judgement	Unbounded answer	Explaining/asserting value judgements
747	20	Where in the X do we now see the Y for Z to A	2013	Private	long answer	explaining possibilities	Unbounded answer	instrumental/procedural
748	20	Given that X is the Y for Z, can A be used to foster B	2013	Private	short answer	qualifying possibilities	Bounded answer	Verification/Qualification
749	23	More generally, and with particular reference to X as a case study, what are the Y which foster the Z of A	2013	Private	long answer	Causal antecedent	Unbounded answer	Causal Analysis
828	10	How can we improve X of Y Z	2013	Public	long answer	explanation	Unbounded answer	Example/Explanation
829	10	How should X Y to potentially Z	2013	Public	long answer	explaining value judgement	Unbounded answer	Explaining/asserting value judgements
830	11	How can X help Y through the Z	2013	Public	long answer	Explanation	Unbounded answer	Example/Explanation
831	12	How does X and support Y without Z	2013	Public	long answer	Explanation	Unbounded answer	Example/Explanation
832	11	How do we make X Y Z	2013	Public	short answer	qualifying possibilities	Bounded answer	Verification/Qualification
833	6	How do we X measure Y	2013	Public	long answer	instrumental/procedural	Unbounded answer	instrumental/procedural
834	18	How do we encourage X/Y to develop the Z when we A	2013	Public	long answer	Explanation	Unbounded answer	Example/Explanation
861	42	Thinking on how to X of Y is increasingly a focus of Z. What role can or should A play in C/ D the E, F and G from H and J	2013	Public	short answer	value judgement	Unbounded answer	Explaining/asserting value judgements
862	15	Given many X Y might be Z , how might their A be monitored	2013	Public	short answer	qualifying possibilities	Bounded answer	Verification/Qualification
863	7	What form might future X Y take	2013	Public	long answer	forecasting	Unbounded answer	forecasting
864	12	How might X be used to Y Z	2013	Public	long answer	explaining possibilities	Unbounded answer	instrumental/procedural
865	49	How should X Y in the Y best be A such as B, C and D, while at the same time E or F such as G, H, J, and K	2013	Public	long answer	explaining value judgement	Unbounded answer	Explaining/asserting value judgements
867	24	What X is being done in the Y or Z that could A the B or C of D	2013	Public	long answer	explaining possibilities	Unbounded answer	instrumental/procedural
868	10	Is X a Y for addressing Z objectives	2013	Public	short answer	verification	Bounded answer	Verification/Qualification
869	14	How can X of Y Z alongside more A and B	2013	Public	long answer	explanation	Unbounded answer	Example/Explanation
871	22	What options exist for X in Y, Z in order to A, B and C	2013	Private	long answer	instrumental/procedural	Unbounded answer	instrumental/procedural
872	25	How is X likely to Y with Z in A B, and how could the C of the B be D	2013	Private	long answer	explaining possibilities	Unbounded answer	instrumental/procedural
873	28	How can X in Y (e.g. A, B) be identified, and what kinds of Z and C can help to make D more E	2013	Private	long answer	instrumental/procedural	Unbounded answer	instrumental/procedural
874	15	How can X be supported to provide A, B C	2013	Private	long answer	instrumental/procedural	Unbounded answer	instrumental/procedural
875	26	What kinds of X and mechanisms could be used to Y to Z of A and B in C	2013	Private	long answer	Causal antecedent	Unbounded answer	Causal Analysis
876	20	How can the X in Y scenarios be Z for in A and B when C	2013	Private	long answer	instrumental/procedural	Unbounded answer	instrumental/procedural
877	18	How can X be factored into Y such as Z, especially in A	2013	Private	long answer	instrumental/procedural	Unbounded answer	instrumental/procedural
878	12	How can X be promoted in Y through Z	2013	Private	long answer	instrumental/procedural	Unbounded answer	instrumental/procedural
879	24	X are increasingly being Y as Z to A the B. Where are C not appropriate, and why	2013	Public	long answer	explanation	Unbounded answer	Example/Explanation
880	19	What are the key issues in X a Y to Z in other areas of A	2013	Public	long answer	Causal antecedent	Unbounded answer	Causal Analysis
881	13	What issues need to be addressed when X into a Y	2013	Public	long answer	Explanation	Unbounded answer	Example/Explanation
882	23	What examples exist (X) of success in the Y of Z by A, both in B and C	2013	Public	long answer	example	Unbounded answer	Example/Explanation
883	19	In cases where attempts to X to Y A, what have been the reasons for B	2013	Public	long answer	Causal antecedent	Unbounded answer	Causal Analysis
884	33	How can X and Y best Z (e.g. to A, to B and C), while maintaining D	2013	Public	long answer	instrumental/procedural	Unbounded answer	instrumental/procedural
885	13	How can X Y to help Z	2013	Public	long answer	explaining possibilities	Unbounded answer	instrumental/procedural
886	18	What X and Y would Z the A and B of C in D	2013	Public	long answer	instrumental/procedural	Unbounded answer	instrumental/procedural
887	12	How can X be used to Y the Z of A	2013	Public	long answer	explaining possibilities	Unbounded answer	instrumental/procedural
888	10	How can X be used to Y in Z	2013	Public	long answer	explaining possibilities	Unbounded answer	instrumental/procedural
889	25	How can X, Y, Z and A/B manage the C from D , including by E responsible F	2013	Public	long answer	explaining possibilities	Unbounded answer	instrumental/procedural
890	22	How can the X and Y Z its A to B and C of D and E	2013	Public	long answer	explaining possibilities	Unbounded answer	instrumental/procedural
891	22	How should the X (Y and Z) of A and B be D to E to inform F and G	2013	Public	long answer	explaining value judgement	Unbounded answer	Explaining/asserting value judgements
892	29	How should the X and Y engage with Z and Y optimally to A and B and to help C	2013	Public	long answer	explaining value judgement	Unbounded answer	Explaining/asserting value judgements
893	18	How are X, Y and Z combining to A the B of C in the D	2013	Public	long answer	forecasting	Unbounded answer	forecasting
894	17	How are these X out differently in the Y of Z (A, B, C, D...)	2013	Public	long answer	Explanation	Unbounded answer	Example/Explanation
895	22	What are the opportunities to X, and what Y might be Z (or A) by such B	2013	Public	long answer	Causal antecedent	Unbounded answer	Causal Analysis
896	11	What role is being played by X of Y	2013	Public	long answer	Causal antecedent	Unbounded answer	Causal Analysis
897	12	To what extent will X become Y, Z and A	2013	Public	short answer	quantifying	Unbounded answer	Explaining/asserting value judgements
898	19	At X level in particular, what will be the sources of Y, and how will they be Z	2013	Public	long answer	forecasting	Unbounded answer	forecasting
910	35	Given that X and Y from Z can present A of B ( C ), what mechanisms are available to D to identify and manage the E without discouraging F	2013	Public	long answer	instrumental/procedural	Unbounded answer	instrumental/procedural
911	31	X & Y how Z and A be used for B such as C, D, E and so forth	2013	Public	long answer	explaining possibilities	Unbounded answer	instrumental/procedural
912	10	What X applications might be relevant for Y	2013	Public	long answer	Causal antecedent	Unbounded answer	Causal Analysis
914	28	With respect X, what Y are available to Z and A on B and C (including D)	2013	Public	long answer	instrumental/procedural	Unbounded answer	instrumental/procedural
915	21	What X might Y, and what is the Z from A and B and C on D	2013	Public	long answer	forecasting	Unbounded answer	forecasting
916	24	What are the X, particularly in Y, which might Z use of current and future A	2013	Public	long answer	Causal antecedent	Unbounded answer	Causal Analysis
917	26	With respect to X what Y are Z to use A and B in a C and D	2013	Public	long answer	instrumental/procedural	Unbounded answer	instrumental/procedural
920	24	With respect to X what is the current Y for Z to ensure the A of its B, C and D	2013	Public	long answer	instrumental/procedural	Unbounded answer	instrumental/procedural
921	14	What X in Y (and in Z) should A be attending to	2013	Public	short answer	value judgement	Unbounded answer	Explaining/asserting value judgements
923	6	X and Y. What drives Z	2013	Public	long answer	Causal antecedent	Unbounded answer	Causal Analysis
924	11	X. How can Y get Z and A across better	2013	Public	long answer	instrumental/procedural	Unbounded answer	instrumental/procedural
925	16	Use of X. Does mixing the Y of Z with A	2013	Public	short answer	verification	Bounded answer	Verification/Qualification
926	31	X and Y. Should we (and if so, how can we) Z of A and B in a C	2013	Public	short answer	value judgement	Unbounded answer	Explaining/asserting value judgements
927	24	X . What are the Y Z and A of B. How can the C of D be E	2013	Public	long answer	comparison	Bounded answer	comparison
928	13	X and Y. What is the evidence that Z drives A	2013	Public	long answer	Causal antecedent	Unbounded answer	Causal Analysis
929	10	X. How can we link Y and Z	2013	Public	long answer	explaining possibilities	Unbounded answer	instrumental/procedural
930	20	X and Y. What is the Z to the A of B, and how is it changing	2013	Public	long answer	Causal antecedent	Unbounded answer	Causal Analysis
931	9	X and Y. What are the implications of Z	2013	Public	long answer	explanation	Unbounded answer	Example/Explanation
932	14	X. What approaches to Y are evolving in response to Z	2013	Public	long answer	instrumental/procedural	Unbounded answer	instrumental/procedural
933	43	How close are we to X which will Y us to combat Z (e.g. the A, B, or C)	2013	Public	short answer	quantifying	Unbounded answer	Explaining/asserting value judgements
934	13	How close are we to X Y and Z	2013	Public	short answer	quantifying	Unbounded answer	Explaining/asserting value judgements
935	8	What X is being made on Y	2013	Public	long answer	Causal consequence	Unbounded answer	Causal Analysis
936	34	What does X from other Y in which Z is common suggest we might be A (in terms of B and C) if we get another one in D	2013	Public	long answer	forecasting	Unbounded answer	forecasting
937	16	How can the X Y of Z and A, B, be improved	2013	Public	long answer	explaining possibilities	Unbounded answer	instrumental/procedural
938	21	Given the characteristics of X and Y in Z, what kind of A would be likely to B	2013	Private	long answer	explaining possibilities	Unbounded answer	instrumental/procedural
939	25	What X would be Y in getting A and B to C in D that E the mismatch between F and G	2013	Private	long answer	explaining possibilities	Unbounded answer	instrumental/procedural
940	14	How do we X Y to make the best Z for them	2013	Private	long answer	explaining possibilities	Unbounded answer	instrumental/procedural
941	17	What could be done to increase X in Y, Z and A in the B	2013	Private	short answer	qualifying possibilities	Bounded answer	Verification/Qualification
942	18	What really drives X (and Y) Z and how A does it make to B	2013	Private	long answer	Causal antecedent	Unbounded answer	Causal Analysis
943	33	Given a constrained X for the Y to Z, how strong is the case for A (which is B)	2013	Private	short answer	qualifying possibilities	Bounded answer	Verification/Qualification
944	27	Many X lack Y -- what would it take to Z (A, B, C, D, etc.), for example E	2013	Private	long answer	explaining possibilities	Unbounded answer	instrumental/procedural
945	27	How big a problem is X (and Y) Z for the A, i.e. what B would be C	2013	Private	short answer	quantifying	Unbounded answer	Explaining/asserting value judgements
946	37	What X is there that Y (which can lead to A/B/C), for example in E, would be D	2013	Private	short answer	value judgement	Unbounded answer	Explaining/asserting value judgements
947	10	How can X be promoted through Y Z	2013	Public	long answer	instrumental/procedural	Unbounded answer	instrumental/procedural
948	26	What are the most effective X to Y as the Z, particularly when immediate A and B militate against C	2013	Public	short answer	value judgement	Unbounded answer	Explaining/asserting value judgements
949	17	How can we X an Y between Z and A in B and C	2013	Public	long answer	Explanation	Unbounded answer	Example/Explanation
956	14	What can be done to improve the X in the Y	2013	Public	long answer	instrumental/procedural	Unbounded answer	instrumental/procedural
957	14	Could a new way of X help find ways of making Y Z	2013	Public	short answer	qualifying possibilities	Bounded answer	Verification/Qualification
958	30	X in Y and Z have already A and are B the C of D and E. What F will take this further	2013	Public	long answer	explaining possibilities	Unbounded answer	instrumental/procedural
959	16	What does X have to offer Y in terms of Z or A	2013	Public	long answer	explaining possibilities	Unbounded answer	instrumental/procedural
960	39	Rather than thinking in terms of X, the Y should find ways of Z, understanding A and B - what is the role of the C in D	2013	Public	long answer	explaining possibilities	Unbounded answer	instrumental/procedural
961	19	How could X and the use of Y help to Z and more A	2013	Private	long answer	explaining possibilities	Unbounded answer	instrumental/procedural
962	10	How might X Y models apply to the Z	2013	Private	long answer	explanation	Unbounded answer	Example/Explanation
963	25	What do X and related Y have to tell us about how to Z and influence A in pursuit of B and C	2013	Private	long answer	Causal antecedent	Unbounded answer	Causal Analysis
965	11	How can X be pursued in an Y Z	2013	Private	long answer	instrumental/procedural	Unbounded answer	instrumental/procedural
966	30	Which X/Y of Z have been successful for A, and which factors have been B in C and D into the E	2013	Public	long answer	Causal antecedent	Unbounded answer	Causal Analysis
967	24	What does X show about the Y/Z clusters (both A, B) and their effectiveness in C, D, E	2013	Public	long answer	Causal antecedent	Unbounded answer	Causal Analysis
968	28	What will be the major X in Y and Z over the next 44,474.00 years which will A and B and to which C must adapt	2013	Public	long answer	forecasting	Unbounded answer	forecasting
969	28	Which X are Y to Z, in particular in A such as B and C	2013	Public	long answer	instrumental/procedural	Unbounded answer	instrumental/procedural
970	23	How can X on promoting Y of the Z (such as A) also promote B and C, reducing D	2013	Public	long answer	explaining possibilities	Unbounded answer	instrumental/procedural
971	19	Which X and Y of Z that A in a B	2013	Public	long answer	example	Unbounded answer	Example/Explanation
972	26	Which X/Y can be learned from in terms of Z which A and B to C in the D and E	2013	Public	long answer	explaining possibilities	Unbounded answer	instrumental/procedural
973	32	Which X and which Y has Z to A for B to C or D (and E) F or G in the H and J	2013	Public	long answer	Causal consequence	Unbounded answer	Causal Analysis
974	17	What are the X of Y between the Z and A B in C and D	2013	Public	long answer	example	Unbounded answer	Example/Explanation
975	15	What X are confronted by Y in Z adapted to A	2013	Public	long answer	Causal consequence	Unbounded answer	Causal Analysis
976	22	What X can be Y from Z about ways to A for B	2013	Public	long answer	instrumental/procedural	Unbounded answer	instrumental/procedural
977	12	What is the best way to engage X in Y	2013	Public	short answer	value judgement	Unbounded answer	Explaining/asserting value judgements
978	23	What is the best way for X to Y its Z to the A and B	2013	Public	short answer	value judgement	Unbounded answer	Explaining/asserting value judgements
979	49	In X where Y, how can the A and B and C (D, E, F, G and the H) be Z to bring about J, so as to make K a L	2013	Private	long answer	explaining possibilities	Unbounded answer	instrumental/procedural
980	6	What X can Y make	2013	Private	long answer	explanation	Unbounded answer	Example/Explanation
981	19	How can X and Y to Z from A into the B and the C	2013	Private	long answer	explaining possibilities	Unbounded answer	instrumental/procedural
982	26	What new (X) Y and Z can A and B without the need for C to D (thereby becoming E and F)	2013	Private	long answer	Causal antecedent	Unbounded answer	Causal Analysis
983	33	What X will come from the Y (e.g. A, B, C, D, E, F, G), Z (e.g. I, J, K), and X (e.g. L, M, N)	2013	Private	long answer	forecasting	Unbounded answer	forecasting
985	24	What are the key X of Y is as Z and A as we are at B	2013	Public	long answer	Causal antecedent	Unbounded answer	Causal Analysis
986	18	Which X have the best Y and Z and how could these be adapted for A	2013	Public	short answer	value judgement	Unbounded answer	Explaining/asserting value judgements
987	21	What are the main X to the Y having a Z on a par with the A	2013	Public	long answer	Causal antecedent	Unbounded answer	Causal Analysis
988	26	What are the key X which the Y should be pursuing Z to do so or not doing so with A	2013	Public	short answer	value judgement	Unbounded answer	Explaining/asserting value judgements
989	11	Is the balance of X between Y and Z optimal	2013	Public	short answer	verification	Bounded answer	Verification/Qualification
990	14	How can X Y be applied to Z and A	2013	Public	long answer	Causal antecedent	Unbounded answer	Causal Analysis
991	16	What X work to Y for Z not meeting their A	2013	Public	long answer	instrumental/procedural	Unbounded answer	instrumental/procedural
992	18	What is the role of X in Y Z A and achieving B for C	2013	Public	long answer	Causal antecedent	Unbounded answer	Causal Analysis
993	13	How can we use X to Y in Z	2013	Public	long answer	explaining possibilities	Unbounded answer	instrumental/procedural
995	12	What is the effect of X on Y and Z	2013	Public	long answer	Causal consequence	Unbounded answer	Causal Analysis
997	25	How to X, to Y that the Z though A is B and not C by D or E	2013	Public	long answer	explaining possibilities	Unbounded answer	instrumental/procedural
998	17	Which mechanisms, based on X and Y, are most effective in Z	2013	Public	long answer	instrumental/procedural	Unbounded answer	instrumental/procedural
999	15	How can X be Y in Z, though A B and C	2013	Public	long answer	explaining value judgement	Unbounded answer	Explaining/asserting value judgements
1000	13	Which X can Y to effectively Z to A	2013	Public	long answer	Causal antecedent	Unbounded answer	Causal Analysis
1001	23	How to X the Y of the Z in a A, for instance in terms of B from C	2013	Public	long answer	explanation	Unbounded answer	Example/Explanation
1002	18	How to X the Y in order to Z of A and B	2013	Public	long answer	explaining possibilities	Unbounded answer	instrumental/procedural
1008	21	How can we leverage the X and Y across Z to A and B for C	2013	Private	long answer	explaining possibilities	Unbounded answer	instrumental/procedural
1009	31	How can the X and Y best position themselves to A and B from C & D in E, and what F connections and G will be needed to H	2013	Private	short answer	value judgement	Unbounded answer	Explaining/asserting value judgements
1011	11	To what extent do x converge in a Y	2013	Public	short answer	quantifying	Unbounded answer	Explaining/asserting value judgements
1012	36	In situations where X are not Y with those of the Z, how do A address the B that the C will dictate D that E the F	2013	Public	long answer	Explanation	Unbounded answer	Example/Explanation
1013	42	To what extent could X which have been tried in Y where there are Z (e.g. A and B, C) be applied and adapted to D where E or more of F form an G	2013	Public	short answer	quantifying	Unbounded answer	Explaining/asserting value judgements
1016	13	Is it possible to X the Y of Z against those of A	2013	Public	short answer	qualifying possibilities	Bounded answer	Verification/Qualification
1017	25	Are there X which might determine that a Y is predominantly Z (such that the A are B)	2013	Public	short answer	verification	Bounded answer	Verification/Qualification
1018	10	Are there any X, that could be objectively assessed	2013	Public	short answer	verification	Bounded answer	Verification/Qualification
1020	24	Is there any X showing what Y lead to Z of A in the B, or in C	2013	Public	short answer	verification	Bounded answer	Verification/Qualification
1021	16	How might we X Y the Z of A of B	2013	Public	short answer	qualifying possibilities	Bounded answer	Verification/Qualification
1023	16	What are the interests of X (especially Y) in the Z of A	2013	Public	long answer	Causal antecedent	Unbounded answer	Causal Analysis
1024	22	Given that in the X arena Y are not Z, what issues of A, B and C arise	2013	Public	long answer	Causal consequence	Unbounded answer	Causal Analysis
1025	9	What is the role of X in Y	2013	Public	long answer	Causal antecedent	Unbounded answer	Causal Analysis
1026	25	What X can we use to Y between Z, A, and the impact of B in C and D	2013	Public	long answer	instrumental/procedural	Unbounded answer	instrumental/procedural
1027	34	Given that X of Y are not possible, how best to Z (e.g. A/B) of different C the most useful D for E	2013	Public	long answer	instrumental/procedural	Unbounded answer	instrumental/procedural
1028	30	Is it possible to X the Y and Z of an A by a set of B for a (C) number of D (e.g. by E)	2013	Public	short answer	verification	Bounded answer	Verification/Qualification
1029	23	What are (and how should) the X of the Y of an Z and its direction of travel	2013	Public	short answer	value judgement	Unbounded answer	Explaining/asserting value judgements
1030	34	Are there ways of X the Y about the Z on the A that might B to do more to C of their D	2013	Public	short answer	verification	Bounded answer	Verification/Qualification
1031	28	X: How can Y Z and A as a driver of both the B and the C, as part of a wider D	2013	Public	long answer	Explanation	Unbounded answer	Example/Explanation
1032	27	The X: What are the Y Z A offer including B, C D/E etc being a stronger driver of F and G	2013	Public	long answer	Causal antecedent	Unbounded answer	Causal Analysis
1033	24	X or Y: How important for Z and for A are B like C, D, E/F, and G	2013	Public	long answer	explaining value judgement	Unbounded answer	Explaining/asserting value judgements
1034	14	X: What is Y/Z compared with A	2013	Public	long answer	comparison	Bounded answer	comparison
1035	28	X: How do we develop the Y, especially the relationship between Z, A, C and related D such as E in F	2013	Public	long answer	explaining possibilities	Unbounded answer	instrumental/procedural
1036	16	X: What are the Y from Z A B	2013	Public	long answer	example	Unbounded answer	Example/Explanation
1037	17	X as Y: What is the Z and A of B in other C	2013	Public	long answer	explanation	Unbounded answer	Example/Explanation
1038	6	please can someone explain X	2013	Public	long answer	explanation	Unbounded answer	Example/Explanation
1039	9	What can the X do to A/B/C Y Z	2013	Public	long answer	instrumental/procedural	Unbounded answer	instrumental/procedural
1040	15	What role does X play, and how can its Y be Z and A	2013	Public	long answer	Causal antecedent	Unbounded answer	Causal Analysis
1041	9	How can X be Y in Z, A	2013	Public	long answer	Explanation	Unbounded answer	Example/Explanation
1042	8	How can the value from innovation be measured (economic and organisational)	2013	Public	long answer	explaining possibilities	Unbounded answer	instrumental/procedural
1043	11	How can the value from X be measured (Y and Z)	2013	Public	short answer	quantifying	Unbounded answer	Explaining/asserting value judgements
1044	15	What value do X add to the Y and what is their contribution to Z	2013	Public	short answer	quantifying	Unbounded answer	Explaining/asserting value judgements
1045	11	How can X, particularly with Y, contribute to Z	2013	Public	long answer	Explanation	Unbounded answer	Example/Explanation
1046	16	How can the X its Y to increase Z for A, and B	2013	Public	long answer	explaining possibilities	Unbounded answer	instrumental/procedural
1047	11	What impact does X and Y have on Z	2013	Public	long answer	Causal antecedent	Unbounded answer	Causal Analysis
1048	10	What is the role of the X in Y	2013	Public	long answer	Causal antecedent	Unbounded answer	Causal Analysis
1049	10	How can we improve X and Y most Z	2013	Public	short answer	qualifying possibilities	Bounded answer	Verification/Qualification
1050	32	Which areas of X and Y are Z to have the A or B on C and D over the next ten years, and what might those E be	2013	Public	long answer	forecasting	Unbounded answer	forecasting
1051	13	What can X learn from Y in Z and A	2013	Public	long answer	example	Unbounded answer	Example/Explanation
1052	7	How can we make X Y	2013	Public	long answer	Explanation	Unbounded answer	Example/Explanation
1053	14	What can we learn from X such as the Y	2013	Public	long answer	example	Unbounded answer	Example/Explanation
1054	5	Who are the X	2013	Public	short answer	Verification	Bounded answer	Verification/Qualification
1055	4	Is X possible	2013	Public	short answer	verification	Bounded answer	Verification/Qualification
1057	10	What's in it for X	2013	Public	long answer	example	Unbounded answer	Example/Explanation
1059	23	What's the X (or isn't that Y)	2013	Public	long answer	explaining possibilities	Unbounded answer	instrumental/procedural
1060	23	What are the X	2013	Public	long answer	forecasting	Unbounded answer	forecasting
1061	20	How can X the Y of the Z and A B so that C and D	2013	Public	long answer	Causal consequence	Unbounded answer	Causal Analysis
1062	28	What would be a good balance between X and Y in order to create Z and A	2013	Public	long answer	explaining possibilities	Unbounded answer	instrumental/procedural
1063	41	How can we Z the Y/Z that will make A in the B of the C to D	2013	Public	long answer	explaining possibilities	Unbounded answer	instrumental/procedural
1081	18	How can we improve the X in Y so that more Z will A from B, and so that C are D and E	2013	Public	long answer	explanation	Unbounded answer	Example/Explanation
1082	13	How can we X the Y against Z using A in order to B all over C so that they want to D and E	2013	Public	long answer	Explanation	Unbounded answer	Example/Explanation
1083	20	How can we improve X to Y for Z in A (overcoming the B of C)	2013	Public	long answer	explaining possibilities	Unbounded answer	instrumental/procedural
1084	26	How can the X of Y Z by A be increased	2013	Public	long answer	Causal antecedent	Unbounded answer	Causal Analysis
1085	22	How can we improve the X (i.e. Y with the Z, both A and B) to C	2013	Public	long answer	explaining possibilities	Unbounded answer	instrumental/procedural
1091	21	What are the X to Y in Z (in particular when A and B), and how can C in D	2013	Private	long answer	Explanation	Unbounded answer	Example/Explanation
1129	6	X (e.g. Y) especially what would actually work to Z and long term A effectively	2013	Public	long answer	Explanation	Unbounded answer	Example/Explanation
1130	16	How much of X Y (like other Z is really driven by A and B	2013	Public	short answer	quantifying	Unbounded answer	Explaining/asserting value judgements
1144	24	Following on from the X - how can the Y and Z of the A and B be connected up	2013	Public	long answer	Explanation	Unbounded answer	Example/Explanation
1145	28	What X about Y can be drawn from Z, and how can these be applied in A and B	2013	Public	long answer	instrumental/procedural	Unbounded answer	instrumental/procedural
1146	17	What can we learn from X about the Y, Z and A	2013	Public	long answer	Causal antecedent	Unbounded answer	Causal Analysis
1147	11	How can X and Y become more joined up	2013	Public	long answer	Explanation	Unbounded answer	Example/Explanation
1148	13	What can be X from the Y of Z	2013	Public	long answer	explaining possibilities	Unbounded answer	instrumental/procedural
1149	28	How can X be Y, Z and A and B through the C and D of E and F to G	2013	Private	long answer	explaining possibilities	Unbounded answer	instrumental/procedural
1150	31	What could be the impact of increases X, advances in Y, Z A/B existing and C, and new D and E	2013	Private	short answer	qualifying possibilities	Bounded answer	Verification/Qualification
1151	22	What X could arise from the Y to Z and A and optimise operations B in a C, real time manner	2013	Private	long answer	explaining possibilities	Unbounded answer	instrumental/procedural
1174	19	How do we develop X to achieve a Y, and what is the role of Z	2013	Public	long answer	Causal antecedent	Unbounded answer	Causal Analysis
1176	12	How do we prevent X becoming Y and Z early A	2013	Public	long answer	instrumental/procedural	Unbounded answer	instrumental/procedural
1187	12	How can new X and Y Z transform A	2013	Public	long answer	Explanation	Unbounded answer	Example/Explanation
1188	34	How can X and Y benefit from Z, across the whole range of A by B and C (from D to the E)	2013	Public	long answer	explaining possibilities	Unbounded answer	instrumental/procedural
1189	17	What X and Y are raised by the Z of A and B	2013	Public	long answer	instrumental/procedural	Unbounded answer	instrumental/procedural
1190	10	What X will Y have on Z and A	2013	Public	long answer	Causal consequence	Unbounded answer	Causal Analysis
1218	19	How can we approach X and Y the Z of today s A for both C and D	2013	Public	long answer	explaining possibilities	Unbounded answer	instrumental/procedural
1219	21	X, how could Y and Z create an A where B and C are D to E	2013	Public	long answer	explaining possibilities	Unbounded answer	instrumental/procedural
1223	26	What support can be given to X the Y, to Z in making A about C or D	2013	Public	short answer	quantifying	Unbounded answer	Explaining/asserting value judgements
1224	41	Significant X can arise from Y (e.g. Z, A, and B); how could these be estimated, particularly if C are D	2013	Public	short answer	qualifying possibilities	Bounded answer	Verification/Qualification
1225	12	Is it realistic to attempt to X the Y of Z	2013	Public	short answer	verification	Bounded answer	Verification/Qualification
1230	24	What are the key X and Y, in terms of Z and A, which determine the B and C of D	2013	Private	long answer	Causal antecedent	Unbounded answer	Causal Analysis
1231	27	What X and Y are Z which might point towards A, B and C might develop in the era of D	2013	Private	long answer	explanation	Unbounded answer	Example/Explanation
1232	48	There is X and Y that Z will drive A and B for the C in which the D. What E or F could quantify or metricate the G	2013	Private	short answer	qualifying possibilities	Bounded answer	Verification/Qualification
1233	36	In a world of increasing X and Y, is there nonetheless still a fundamental limit for the Z on a A section of B containing C	2013	Private	short answer	verification	Bounded answer	Verification/Qualification
1234	54	If (X) Y has relatively little to say Z, can it be argued that A should focus more on B (given their relevance to C/D), or that the E should be F to respond to G	2013	Private	short answer	qualifying possibilities	Bounded answer	Verification/Qualification
1235	15	What X/Y will have the Z on A over the next ten years	2013	Public	long answer	forecasting	Unbounded answer	forecasting
1236	26	What are the X, i.e. those not Y in the Z, to which A should give more B than it currently does	2013	Public	short answer	value judgement	Unbounded answer	Explaining/asserting value judgements
1237	14	What X, Y events ( Z ) should A be most B	2013	Public	long answer	forecasting	Unbounded answer	forecasting
1238	22	How are X to impact (in the Y) on A, B and C, D, E and F	2013	Public	long answer	explaining possibilities	Unbounded answer	instrumental/procedural
1239	32	Regarding the future of X and Y: What new items will be in the Z, and how will A need to B in the C	2013	Public	long answer	forecasting	Unbounded answer	forecasting
1240	13	What will be the defining X of the Y of the future	2013	Public	long answer	forecasting	Unbounded answer	forecasting
1241	11	How are the X of Y evolving over time	2013	Public	long answer	Explanation	Unbounded answer	Example/Explanation
1250	14	What X in Y and related Z might prove game changing in coming years	2013	Public	long answer	forecasting	Unbounded answer	forecasting
1259	84	With respect to X the Y has set out its Z for A to be B, but C this requires more D and E on F and G a few H; it also requires a J in K and L that M whose N are O and cannot be P. What does this mean for Q in the R and the S of T	2013	Public	long answer	explanation	Unbounded answer	Example/Explanation
1260	16	How can X, Y and Z be supported best by A, B, C and other	2013	Private	long answer	explaining value judgement	Unbounded answer	Explaining/asserting value judgements
1261	14	What difference will it make to X to live in a Y	2013	Private	long answer	forecasting	Unbounded answer	forecasting
1262	4	Does X change Y	2013	Private	short answer	verification	Bounded answer	Verification/Qualification
1263	8	Does X evolve in a Y	2013	Private	short answer	verification	Bounded answer	Verification/Qualification
1264	4	Is X real	2013	Private	short answer	verification	Bounded answer	Verification/Qualification
1265	10	How should X respond to the Y	2013	Private	long answer	explaining value judgement	Unbounded answer	Explaining/asserting value judgements
1266	3	Does X matter	2013	Private	short answer	verification	Bounded answer	Verification/Qualification
1267	4	Is X real	2013	Private	short answer	verification	Bounded answer	Verification/Qualification
1272	17	How far could the X and Y that govern Z be incorporated into A	2014	Private	long answer	explaining possibilities	Unbounded answer	instrumental/procedural
1273	17	What are the X for Y and Z to be incorporated into A	2014	Private	long answer	instrumental/procedural	Unbounded answer	instrumental/procedural
1274	15	What are the X and Y Z in A and B	2014	Private	long answer	example	Unbounded answer	Example/Explanation
1275	20	What are the X and Y for processing Z of A B of C and D	2014	Private	long answer	instrumental/procedural	Unbounded answer	instrumental/procedural
1276	9	How could X Y be created and managed	2014	Private	long answer	Explanation	Unbounded answer	Example/Explanation
1277	11	What role could X/Y play in Z	2014	Private	long answer	Causal antecedent	Unbounded answer	Causal Analysis
1278	20	In what ways should the X Y and demonstrate the Z of its A in B	2014	Public	short answer	qualifying possibilities	Bounded answer	Verification/Qualification
1279	13	How should the X work most effectively as a Y	2014	Public	long answer	explaining value judgement	Unbounded answer	Explaining/asserting value judgements
1280	17	How should the X infrastructure as a Y to the Z, A and B	2014	Public	long answer	explaining value judgement	Unbounded answer	Explaining/asserting value judgements
1281	18	How could the X optimise itself to Y to develop Z and A	2014	Public	long answer	explaining possibilities	Unbounded answer	instrumental/procedural
1282	23	How could the X be optimised, in order to develop more Y for Z and A	2014	Public	long answer	Explanation	Unbounded answer	Example/Explanation
1283	14	Has the X left no stone unturned in Y in Z	2014	Public	short answer	qualifying possibilities	Bounded answer	Verification/Qualification
1284	18	What does X from other kinds of Y have to tell us about Z	2014	Public	long answer	example	Unbounded answer	Example/Explanation
1285	54	The X with Y and, Z, A. Over the last 20 years B and C in order to take F and G to H. How can the J alter its K to L M and N	2014	Private	long answer	explaining possibilities	Unbounded answer	instrumental/procedural
1286	12	How can the X better use Y to reduce Z	2014	Private	long answer	instrumental/procedural	Unbounded answer	instrumental/procedural
1287	10	What are the barriers to the X of Y	2014	Private	long answer	Causal antecedent	Unbounded answer	Causal Analysis
1288	27	X is becoming a Y of using Z. How can we promote effective Y with regards to A and B	2014	Private	long answer	explaining possibilities	Unbounded answer	instrumental/procedural
1294	13	X: What is the progress in using Y to Z	2014	Public	long answer	forecasting	Unbounded answer	forecasting
1295	23	What are the X in Y, and how much X is needed to Y into A	2014	Public	short answer	quantifying	Unbounded answer	Explaining/asserting value judgements
1296	15	Do we understand the X to build Y or Z	2014	Public	short answer	verification	Bounded answer	Verification/Qualification
1297	19	Given rapidly X in Y, is Z about to go mainstream in terms of A	2014	Public	short answer	verification	Bounded answer	Verification/Qualification
1298	10	What is the X and Y of Z	2014	Public	long answer	explanation	Unbounded answer	Example/Explanation
1299	18	How well do we understand X and what are the implications for Y and Z	2014	Public	long answer	explaining value judgement	Unbounded answer	Explaining/asserting value judgements
1300	9	Why has the X been a Y	2014	Public	long answer	Explanation	Unbounded answer	Example/Explanation
1301	19	What are the trends in X of Y, namely A, B and C	2014	Public	long answer	forecasting	Unbounded answer	forecasting
1303	8	X: how far away is X	2014	Public	long answer	forecasting	Unbounded answer	forecasting
1304	10	How realistic is X/Y, and over what time frame	2014	Public	short answer	qualifying possibilities	Bounded answer	Verification/Qualification
1305	8	At what point does X end	2014	Public	short answer	quantifying	Unbounded answer	Explaining/asserting value judgements
1306	15	X: What are challenges to bring Y to match Z	2014	Public	long answer	Causal antecedent	Unbounded answer	Causal Analysis
1307	18	X: why are there Y for most Z rather than an A answer to B	2014	Public	long answer	Explanation	Unbounded answer	Example/Explanation
1308	7	X: how do we Y	2014	Public	long answer	Explanation	Unbounded answer	Example/Explanation
1309	26	What X can be anticipated in Y (from A to B), C and D/E, F	2014	Public	long answer	forecasting	Unbounded answer	forecasting
1310	10	What are the X to Y (Z)	2014	Public	long answer	Causal antecedent	Unbounded answer	Causal Analysis
1311	16	X and Y: how far are we away from X and Y	2014	Public	long answer	forecasting	Unbounded answer	forecasting
1312	5	X: hype or reality	2014	Public	short answer	qualifying possibilities	Bounded answer	Verification/Qualification
1314	16	Is X set to become a Y or Z to A	2014	Public	short answer	verification	Bounded answer	Verification/Qualification
1315	32	With X and Y shutting down Z what A (B, C, D) offer realistic solutions for E from F such as G, H, J etc.	2014	Public	long answer	comparison	Bounded answer	comparison
1316	9	Is X a viable Z to Y	2014	Public	short answer	verification	Bounded answer	Verification/Qualification
1318	20	What forms of X and Y can be used to Z of A and B in C	2014	Public	long answer	instrumental/procedural	Unbounded answer	instrumental/procedural
1319	15	How can we X to Y to Z	2014	Public	long answer	Explanation	Unbounded answer	Example/Explanation
1321	15	How do X (such as Y, Z etc) impact on the A	2014	Public	long answer	Causal consequence	Unbounded answer	Causal Analysis
1322	27	What impact do the X, Y and Z of an A have on how it is B and C, and how effectively it D	2014	Public	long answer	Causal consequence	Unbounded answer	Causal Analysis
1324	18	How can we X, Y and Z when we are making A or B	2014	Public	long answer	instrumental/procedural	Unbounded answer	instrumental/procedural
1325	16	Are there X or Y in our Z, beyond the well-accepted A	2014	Public	short answer	verification	Bounded answer	Verification/Qualification
1327	6	How can X fail better	2014	Public	long answer	Explanation	Unbounded answer	Example/Explanation
1328	16	How can we better learn from failures to ensure the same mistakes are not made again	2014	Public	long answer	Explanation	Unbounded answer	Example/Explanation
1329	22	What have we learnt about the X and why has the translation of the Y into Z taken so long	2014	Public	long answer	explanation	Unbounded answer	Example/Explanation
1336	15	What X in the following Y might Z for the A	2014	Public	long answer	forecasting	Unbounded answer	forecasting
1343	23	What X can be Y from Z in the A about how B can better exploit key innovations in C	2014	Public	long answer	comparison	Bounded answer	comparison
1344	11	Do X prevent Y access to Z	2014	Public	short answer	verification	Bounded answer	Verification/Qualification
1345	15	In what ways can X the Y of its A or B	2014	Public	long answer	instrumental/procedural	Unbounded answer	instrumental/procedural
1346	20	To what extent should X influence Y and Z, notably through A	2014	Public	short answer	quantifying	Unbounded answer	Explaining/asserting value judgements
1347	24	In what ways can X and Y improve their Z of A, especially in domains that B	2014	Public	long answer	explaining possibilities	Unbounded answer	instrumental/procedural
1348	14	What are the most X of Y at a C	2014	Public	long answer	explaining possibilities	Unbounded answer	instrumental/procedural
1349	5	What X are most Y	2014	Public	long answer	Explanation	Unbounded answer	Example/Explanation
1350	14	What is the role of X Y (such as Z, A, B)	2014	Public	long answer	Causal antecedent	Unbounded answer	Causal Analysis
1352	7	How are X in Y evolving	2014	Public	long answer	explanation	Unbounded answer	Example/Explanation
1353	6	How does X work	2014	Public	long answer	Explanation	Unbounded answer	Example/Explanation
1354	13	How can new X be applied to help solve Y Z	2014	Private	long answer	explanation	Unbounded answer	Example/Explanation
1355	9	How can X maximise the benefits of Y	2014	Private	long answer	explaining possibilities	Unbounded answer	instrumental/procedural
1356	16	How can X balance the needs of Y with a Z to A and B	2014	Private	long answer	Explanation	Unbounded answer	Example/Explanation
1357	17	Does the X by Y for delivering Z reinforce A of the B	2014	Private	short answer	verification	Bounded answer	Verification/Qualification
1358	16	Is it possible to apply X to sophisticated Y, e.g. to make Z	2014	Private	short answer	verification	Bounded answer	Verification/Qualification
1359	22	Do X redefine our Y, since the Z can be A and not just through B	2014	Private	short answer	verification	Bounded answer	Verification/Qualification
1360	14	How do X of Y and Z apply to A	2014	Private	long answer	instrumental/procedural	Unbounded answer	instrumental/procedural
1361	15	What are the X and Y of Z and A in the context of B	2014	Public	long answer	comparison	Bounded answer	comparison
1362	16	How can X (Y and Z) be used in the development of A and B	2014	Public	long answer	Explanation	Unbounded answer	Example/Explanation
1363	27	How might we X to Y (e.g. by A, or B, or C)	2014	Public	long answer	explaining possibilities	Unbounded answer	instrumental/procedural
1364	13	What does the X have to say about Y or Z	2014	Public	long answer	example	Unbounded answer	Example/Explanation
1429	18	Can we X and Y the Z of the A and link it to Y	2014	Public	long answer	explaining possibilities	Unbounded answer	instrumental/procedural
1430	25	What are the X between Y and Z which are viewed as A at B for C	2014	Public	long answer	comparison	Bounded answer	comparison
1431	17	Are X to Y significantly more negative than those in Z	2014	Public	short answer	verification	Bounded answer	Verification/Qualification
1432	25	What X is there about Y across Z (as opposed to A) that could be drawn on when B	2014	Public	long answer	Causal antecedent	Unbounded answer	Causal Analysis
1433	20	What do we know about the X for Y to Z different A	2014	Public	long answer	Causal antecedent	Unbounded answer	Causal Analysis
1434	31	What are the X ways of Y need (and demand), and can we Z on the A of failing to meet B by C	2014	Public	short answer	qualifying possibilities	Bounded answer	Verification/Qualification
1435	17	What does X of Y have to contribute to Z and A	2014	Public	long answer	example	Unbounded answer	Example/Explanation
1443	27	How can we X the gap between Y (such as A, B and C) and their Z	2014	Public	long answer	explaining possibilities	Unbounded answer	instrumental/procedural
1448	17	Is a X a necessary and sufficient Y to A of B	2014	Public	short answer	verification	Bounded answer	Verification/Qualification
1449	21	What are the risks that current low-carbon technologies will be rendered obsolete by new technology development (e.g. to what extent will small-scale nuclear fission become a commercially viable proposition in the next decade, rendering investment in large-scale reactors unnecessary)	2014	Public	long answer	forecasting	Unbounded answer	forecasting
1450	36	How do we address the X with Y and in particular, what Z need to be put in place to A of a B of C and D	2014	Public	long answer	explaining possibilities	Unbounded answer	instrumental/procedural
1451	27	Can the X deliver on the Y identified within the Z, and what needs to be done to A	2014	Public	short answer	qualifying possibilities	Bounded answer	Verification/Qualification
1452	22	What X and Y should Z (A and B) be focussing upon to C in D	2014	Public	long answer	explaining value judgement	Unbounded answer	Explaining/asserting value judgements
1465	15	What X does Y present to Z in the A and B	2014	Public	long answer	explaining possibilities	Unbounded answer	instrumental/procedural
1466	29	What X over the next X years will present a Z for a A in B, or C	2014	Public	long answer	forecasting	Unbounded answer	forecasting
1467	15	What X, Y or Z most resembles A and what can we learn from it	2014	Public	long answer	example	Unbounded answer	Example/Explanation
1468	25	What are the key X, Y or Z that will increase A to B over D	2014	Public	long answer	forecasting	Unbounded answer	forecasting
1469	22	What X exist between Y and Z and A that could be exploited to deliver B more C and D	2014	Public	long answer	comparison	Bounded answer	comparison
1470	28	How can we X (or Y) the extent, use and dependencies on Z, and what A does this represent for B	2014	Public	long answer	explaining possibilities	Unbounded answer	instrumental/procedural
1471	30	What are the main X that Y pull through to Z, and what are the A required to B between C and D	2014	Public	long answer	Causal antecedent	Unbounded answer	Causal Analysis
1472	16	Is it possible to X/Y around A, B and C to D/E	2014	Public	short answer	verification	Bounded answer	Verification/Qualification
1473	8	Does the X/Y have a future in Z	2014	Public	short answer	verification	Bounded answer	Verification/Qualification
1474	13	How can one manage X around Y/Z with opportunities around A	2014	Public	long answer	Explanation	Unbounded answer	Example/Explanation
1475	19	Can X (A, B) be created through Y and Z or are they C and D	2014	Public	short answer	qualifying possibilities	Bounded answer	Verification/Qualification
1476	22	What is the future of X and Y; is the line between A and B	2014	Public	long answer	forecasting	Unbounded answer	forecasting
1477	20	What type of X can Y draw on to Z (or not) of A and B C	2014	Private	long answer	example	Unbounded answer	Example/Explanation
1478	22	Can X have Y Z and A, particularly in terms of B, C and tackling D	2014	Private	short answer	qualifying possibilities	Bounded answer	Verification/Qualification
1479	28	How is important is X in trying to build a Y, such as the Z, and how can this be effectively A	2014	Private	long answer	explaining value judgement	Unbounded answer	Explaining/asserting value judgements
1480	19	What types of X can we take to Y Z in A such as B	2014	Private	long answer	instrumental/procedural	Unbounded answer	instrumental/procedural
1481	15	What is the role of X in Y the shift to a Z	2014	Public	long answer	Causal antecedent	Unbounded answer	Causal Analysis
1482	14	What are the likely X to Y that Z in the coming years	2014	Public	long answer	forecasting	Unbounded answer	forecasting
1483	22	Where is it X to Y to Z, where will A, and who might they be	2014	Public	short answer	Verification	Bounded answer	Verification/Qualification
1484	29	What can X do to Y, in the A and B in their role in the C	2014	Public	long answer	explaining possibilities	Unbounded answer	instrumental/procedural
1485	25	What are the X that would make the most Y, and are Z in the A over the coming X years	2014	Public	long answer	forecasting	Unbounded answer	forecasting
1486	26	Is there any X on which Y Z will have the biggest impact on A (either in B or C)	2014	private	short answer	verification	Bounded answer	Verification/Qualification
1487	21	Does the increasing level of X for Y across Z mean that the tide has turned on A	2014	private	short answer	verification	Bounded answer	Verification/Qualification
1488	28	As X becomes increasingly Y in Z (e.g. via A), are we likely to see increasing B between C, D and E/F	2014	private	short answer	verification	Bounded answer	Verification/Qualification
1489	33	Some X that the Y is a form of Z , requiring A. If so, what B can C gain from D, E and F	2014	private	long answer	example	Unbounded answer	Example/Explanation
1490	13	How can X drive better value for Y and the Z	2014	Private	long answer	explaining possibilities	Unbounded answer	instrumental/procedural
1491	23	What can the X do to make the Y the Z in A by B (C, D, E, F etc.)	2014	Private	long answer	forecasting	Unbounded answer	forecasting
1508	32	With respect to X and Y, Z, A and B, C : How can D and E characterise the F of G	2014	Public	long answer	Explanation	Unbounded answer	Example/Explanation
1509	22	Where is the X in the Z of these Y, and at what point in A are these B best C	2014	Public	long answer	example	Unbounded answer	Example/Explanation
1510	33	How can X in these Y be best characterised, drawing on Z, and A, C (D, E), and can F be G by H and J	2014	Public	long answer	Causal antecedent	Unbounded answer	Causal Analysis
1511	13	Which of the X offer most Y in these Z	2014	Public	long answer	Causal antecedent	Unbounded answer	Causal Analysis
1512	18	What are the X in Y, and over what Z are they likely to be A	2014	Public	long answer	forecasting	Unbounded answer	forecasting
1513	22	What X a Y and what are the Z of A that may be about to B	2014	Public	long answer	example	Unbounded answer	Example/Explanation
1514	20	How do you X the Y and Z so A adopt B	2014	Public	long answer	Explanation	Unbounded answer	Example/Explanation
1516	21	What X could Y take to Z to continue to build a A not B	2014	Public	long answer	instrumental/procedural	Unbounded answer	instrumental/procedural
1517	23	How can X use Y to better understand the needs of Z, deploying the A at B	2014	Public	long answer	explaining possibilities	Unbounded answer	instrumental/procedural
1518	18	What X are needed to Y to be at the Y	2014	Public	long answer	instrumental/procedural	Unbounded answer	instrumental/procedural
1519	25	How can we better assess the X and Y emerging (A, B and C) for D and E	2014	Public	long answer	explaining possibilities	Unbounded answer	instrumental/procedural
1525	20	What vision do X have of their Y and Z of A	2014	Public	long answer	Explanation	Unbounded answer	Example/Explanation
1526	25	What is the X of Y of Z, where does it come from, how did it take hold and what are the consequences	2014	Public	long answer	example	Unbounded answer	Example/Explanation
1527	32	How does the way in which X relate to Y, and how would the Z have to evolve for A	2014	Public	long answer	Causal antecedent	Unbounded answer	Causal Analysis
1528	18	How can an X integrating Y inform A and B at a variety of C	2014	Public	long answer	Explanation	Unbounded answer	Example/Explanation
1529	18	How can an X help us understand Y, Z and A aspects of B, C and D	2014	Public	long answer	Explanation	Unbounded answer	Example/Explanation
1530	29	How can an X of the Y between Z and A help B to assess C and D	2014	Public	long answer	explaining possibilities	Unbounded answer	instrumental/procedural
1531	81	X, through Y and Z will make A and B in C and D easier, quicker, richer and wider, and this E, generating F and G. Now that H in the J and other K mandate that L must be M and N, has the O initiated the necessary P and Q for them R	2014	Public	short answer	qualifying possibilities	Bounded answer	Verification/Qualification
1532	37	X are creating Y and Z and A to engage the B; C, again in a D. What impedes E from F role in G	2014	Public	long answer	Causal antecedent	Unbounded answer	Causal Analysis
1533	42	The role of X in Y is without doubt Z. Should the A and B to C and D, rather than E	2014	Public	short answer	verification	Bounded answer	Verification/Qualification
1534	14	What are if any are the obstacles to X within the Y	2014	Public	long answer	Causal antecedent	Unbounded answer	Causal Analysis
1553	15	How can we X given advances in areas like Y and Z	2014	Public	long answer	Explanation	Unbounded answer	Example/Explanation
1554	17	What are the next big X in Y and can we A/B	2014	Public	long answer	forecasting	Unbounded answer	forecasting
1555	19	Are there better X of Y and Z in light of A (B)	2014	Public	short answer	verification	Bounded answer	Verification/Qualification
1556	18	How do X get adopted and can we learn from other Y in Z	2014	Public	long answer	explanation	Unbounded answer	Example/Explanation
1557	19	What can the X expertise Y tell us about Z of A and B in C	2014	Public	long answer	example	Unbounded answer	Example/Explanation
1558	11	How can X and Y link together to Z	2014	Public	long answer	Explanation	Unbounded answer	Example/Explanation
1559	10	How can X enable more effective Y of Z	2014	Public	long answer	Explanation	Unbounded answer	Example/Explanation
1560	14	How can X integration support the X of Y	2014	Public	long answer	Explanation	Unbounded answer	Example/Explanation
1561	12	How does the X influence or inform Y and Z	2014	Public	long answer	Causal antecedent	Unbounded answer	Causal Analysis
1562	15	How can the X learn from Y how to Z by A/B	2014	Public	long answer	Explanation	Unbounded answer	Example/Explanation
1563	17	Where is X and Y in the Z and measurement of the A	2014	Public	long answer	example	Unbounded answer	Example/Explanation
1564	14	How can X of the Y impact on Z and A	2014	Public	long answer	Causal consequence	Unbounded answer	Causal Analysis
1565	12	How can X be used effectively to Y	2014	Public	long answer	Explanation	Unbounded answer	Example/Explanation
1566	8	How do X impact on Y	2014	Public	long answer	Causal consequence	Unbounded answer	Causal Analysis
1567	15	How might we determine the X and Y Z and A of B	2014	Public	long answer	explaining possibilities	Unbounded answer	instrumental/procedural
1568	14	How can we X more Y from the Z	2014	Public	long answer	Explanation	Unbounded answer	Example/Explanation
1569	15	How might X of Y play into Z in the A	2014	Public	long answer	forecasting	Unbounded answer	forecasting
1570	14	What X and Y ways can Z and A work B	2014	Public	long answer	instrumental/procedural	Unbounded answer	instrumental/procedural
1571	22	How might we best X the gap between Y and Z in respect of A	2014	Public	long answer	forecasting	Unbounded answer	forecasting
1572	9	What is the X value of a Y	2014	Public	short answer	quantifying	Unbounded answer	Explaining/asserting value judgements
1597	19	How can X drive Y and Z from A to deliver on B and C	2014	Public	long answer	explaining possibilities	Unbounded answer	instrumental/procedural
1598	20	How can X drive Y in Z so that the latter takes greater account of it’s a	2014	Public	long answer	Causal antecedent	Unbounded answer	Causal Analysis
1599	28	What is needed to X into Y, Z and A to address B that don t get C in the time that D expect	2014	Public	long answer	Causal antecedent	Unbounded answer	Causal Analysis
1600	12	How can X fit with the Y	2014	Public	long answer	Explanation	Unbounded answer	Example/Explanation
1601	12	What X do Y currently use to Z and A	2014	Public	long answer	Causal antecedent	Unbounded answer	Causal Analysis
1602	6	Do X successfully deliver Y	2014	Public	short answer	verification	Bounded answer	Verification/Qualification
1603	8	What X and Y are at Z	2014	Public	long answer	example	Unbounded answer	Example/Explanation
1604	9	How do we currently X and Y	2014	Public	long answer	instrumental/procedural	Unbounded answer	instrumental/procedural
1605	20	How X are Y in terms of A and B and C, taking account of the D	2014	Public	short answer	quantifying	Unbounded answer	Explaining/asserting value judgements
1606	10	What lessons can we learn from X in Y	2014	Public	long answer	comparison	Bounded answer	comparison
1607	12	What are the X of the Y that work well	2014	Public	short answer	qualifying possibilities	Bounded answer	Verification/Qualification
1608	8	Do Xs work effectively in Y	2014	Public	short answer	verification	Bounded answer	Verification/Qualification
1609	14	What X need to be taken to Y, based on Z	2014	Public	long answer	Causal antecedent	Unbounded answer	Causal Analysis
1610	6	How can X deliver greater Y	2014	Public	long answer	explanation	Unbounded answer	Example/Explanation
1611	7	How do we X them more Y	2014	Public	long answer	Explanation	Unbounded answer	Example/Explanation
1612	6	What does this X for Y	2014	Public	long answer	Explanation	Unbounded answer	Example/Explanation
1613	30	How well do the X between the Y and Z from A and B at C to D	2014	Public	short answer	quantifying	Unbounded answer	Explaining/asserting value judgements
1618	24	Under what are X can Y protect Z (e.g. A, B, C, D, E, F, G)	2014	Public	long answer	Causal antecedent	Unbounded answer	Causal Analysis
1626	18	What does X have to tell us about Y and the impact of Z	2014	Public	long answer	example	Unbounded answer	Example/Explanation
1627	25	How will X and Y in Z impact the A, B and C that D in the next ten years	2014	Public	long answer	forecasting	Unbounded answer	forecasting
1628	24	The X is often compared with the Y. Is this a meaningful comparison and if so what can we learn from it	2014	Public	short answer	verification	Bounded answer	Verification/Qualification
1629	26	It has been suggested that X enable us to do Y. If that is the case what are the implications for Z, A and B	2014	Public	long answer	Causal consequence	Unbounded answer	Causal Analysis
1630	13	What do the X of X and Y mean in a Z	2014	Public	long answer	Explanation	Unbounded answer	Example/Explanation
1631	21	How is the X of Y in a Z affecting the A, B and C of our D	2014	Public	long answer	Causal consequence	Unbounded answer	Causal Analysis
1632	19	How will X in Y drive the A on and B between now and 2025	2014	Public	long answer	forecasting	Unbounded answer	forecasting
1633	12	What will be the X of successful Y in 2025	2014	Public	long answer	forecasting	Unbounded answer	forecasting
1634	12	X: what are the Y of Z behind the A	2014	Public	long answer	Causal antecedent	Unbounded answer	Causal Analysis
1635	18	X: what evidence is there for Y of the Z in A and B	2014	Public	long answer	example	Unbounded answer	Example/Explanation
1636	10	X: what Y does the Z face in A	2014	Public	long answer	example	Unbounded answer	Example/Explanation
1637	12	X: How will the Y impact the Z	2014	Public	long answer	explaining possibilities	Unbounded answer	instrumental/procedural
1638	21	X. Could the X or Y be a drag on the A	2014	Public	short answer	qualifying possibilities	Bounded answer	Verification/Qualification
1640	7	What tests of X can be defined	2014	Public	long answer	example	Unbounded answer	Example/Explanation
1641	8	How can X be understood and Y	2014	Public	long answer	Explanation	Unbounded answer	Example/Explanation
1642	10	What X are available for Y what Z	2014	Public	long answer	example	Unbounded answer	Example/Explanation
1643	31	How might X (Y) influence such A and B with C (the outcome might D, but the receiver might E)	2014	Public	long answer	explaining possibilities	Unbounded answer	instrumental/procedural
1644	35	How do we X outside Y (e.g. Z)	2014	Public	long answer	explaining possibilities	Unbounded answer	instrumental/procedural
1646	31	How can X, particularly when Y and Z to change the A or B of a C	2014	Public	long answer	explaining possibilities	Unbounded answer	instrumental/procedural
1647	29	How can we X which require Y on Z with those that A for a B but C	2014	Public	long answer	explaining possibilities	Unbounded answer	instrumental/procedural
1649	36	What scope is X to Y of A and B over the next 15 years with a view of C and D, while E	2014	Public	long answer	forecasting	Unbounded answer	forecasting
1650	15	What would be the most X to reduce the Y of the Z	2014	Public	long answer	forecasting	Unbounded answer	forecasting
1651	12	How do you see the future of X, especially regarding Y	2014	Public	long answer	forecasting	Unbounded answer	forecasting
1653	75	According to X, Y and Z are likely to A for B both in the C and for D in E while G. Under these circumstances, how is H to J to find K, and what can be done to L of M	2014	Public	long answer	explaining possibilities	Unbounded answer	instrumental/procedural
1654	22	What are the X which will Y that an Z remains A and B, and contains C in the long term	2014	Public	long answer	Causal antecedent	Unbounded answer	Causal Analysis
1656	23	Is the X of Y likely to lead to Z in A which could B the C	2014	Public	short answer	verification	Bounded answer	Verification/Qualification
1658	21	What X or Y might allow the A from B for future C	2014	Public	long answer	forecasting	Unbounded answer	forecasting
1659	29	In X, how is it possible to X was a Y as distinct from Z	2014	Public	long answer	instrumental/procedural	Unbounded answer	instrumental/procedural
1660	23	How do we ensure X of Y don't Z for a A which has been B	2014	Public	long answer	Explanation	Unbounded answer	Example/Explanation
1662	20	How can we X the Y of Z, including A, B and C	2014	Public	long answer	explaining possibilities	Unbounded answer	instrumental/procedural
1663	12	What does X have to say about links between Y and Z	2014	Public	long answer	example	Unbounded answer	Example/Explanation
1664	11	What can be X from Y with other Z or A	2014	Public	long answer	comparison	Bounded answer	comparison
1665	13	What X in Y (A, B, C) will affect D	2014	Public	long answer	Causal antecedent	Unbounded answer	Causal Analysis
1667	24	Given that a X is being Y, what Z can be drawn from A about how such B	2014	Public	long answer	comparison	Bounded answer	comparison
1668	17	What X from Y (e.g. Z, A) is relevant	2014	Public	long answer	example	Unbounded answer	Example/Explanation
1669	13	How can X and Y be created to Z, A etc	2014	Public	long answer	Explanation	Unbounded answer	Example/Explanation
1670	10	What X must be avoided when Y and Z	2014	Public	long answer	example	Unbounded answer	Example/Explanation
1671	22	How does the X best Y the Z of A and the B of the C in a D by E	2014	Private	long answer	instrumental/procedural	Unbounded answer	instrumental/procedural
1672	22	What X, Y or other Z should A consider in trying to B at the heart of C	2014	Private	long answer	explaining value judgement	Unbounded answer	Explaining/asserting value judgements
1673	6	Should X take Y more seriously	2014	Private	short answer	value judgement	Unbounded answer	Explaining/asserting value judgements
1674	8	What would a successful X look like	2014	Private	long answer	explanation	Unbounded answer	Example/Explanation
1675	19	What are the biggest X that the Y and Z of A could potentially help to solve	2014	Private	long answer	explaining possibilities	Unbounded answer	instrumental/procedural
1676	18	Given the X of Y and Z, what does the future of A look like	2014	Private	long answer	forecasting	Unbounded answer	forecasting
1677	16	How could one best X the Y of Z A for B	2014	Private	long answer	explaining value judgement	Unbounded answer	Explaining/asserting value judgements
1678	18	What are the X of Y that have been Z for A within B	2014	Private	long answer	example	Unbounded answer	Example/Explanation
1679	24	What are the X and Y that will support the Z, A and B, and C of D	2014	Private	long answer	forecasting	Unbounded answer	forecasting
1680	20	How can the X and Y best be created for Z real-time A on B	2014	Private	long answer	Causal antecedent	Unbounded answer	Causal Analysis
1681	14	What X could improve the impact and Y of Z within A	2014	Private	long answer	explaining possibilities	Unbounded answer	instrumental/procedural
1683	15	X: how to Y in Z such as A, B and C	2014	Public	long answer	forecasting	Unbounded answer	forecasting
1684	21	X is about understanding Y and Z how likely am I A, how do I best avoid that happening	2014	Public	long answer	Explanation	Unbounded answer	Example/Explanation
1685	14	Do X become more Y over time and/or as they Z	2014	Public	short answer	verification	Bounded answer	Verification/Qualification
1686	15	Are there any linkages between the X and the Y	2014	Public	short answer	verification	Bounded answer	Verification/Qualification
1687	53	The X has indicated that if they Y are likely to Z. Many A essentially just look at B and C (D). Is that the right way to E	2014	Public	short answer	verification	Bounded answer	Verification/Qualification
1688	12	Which forthcoming or recent Y will have Z	2014	Public	long answer	forecasting	Unbounded answer	forecasting
1689	50	A lot of X and Y. Many Z say that they A but failed to B. Is there anything that can be done to C e.g. D, or E or G	2014	Public	short answer	verification	Bounded answer	Verification/Qualification
1690	97	X. Over the next Y years Z, A and B, creating C and D. E have F for the G, affecting H and J, K and L, M, N and O, P, Q and R for years to come. What should S do, to T to U, for V in W	2014	Public	long answer	explaining value judgement	Unbounded answer	Explaining/asserting value judgements
1691	18	Which X have been successful (or failed) in Y to Z of A, such as B	2014	Public	long answer	example	Unbounded answer	Example/Explanation
1692	7	Does X accelerate progress towards Y	2014	Public	short answer	verification	Bounded answer	Verification/Qualification
1693	22	What promising X in Y could Z in developing A/B better C of D	2014	Public	long answer	forecasting	Unbounded answer	forecasting
1694	13	How are X in the Y influencing Z in the A	2014	Public	long answer	Explanation	Unbounded answer	Example/Explanation
1695	17	Does the X have lessons to share about Y and Z	2014	Public	short answer	verification	Bounded answer	Verification/Qualification
1696	24	What ways do X and other Y understand the role of Z of A (both C and D) in E	2014	Public	long answer	example	Unbounded answer	Example/Explanation
1697	23	How can we X and Y and Z and how do we A and B (e.g. C) D	2014	Public	long answer	explaining possibilities	Unbounded answer	instrumental/procedural
1698	20	How should we assess the X make to the effectiveness of Y, such as Z the A	2014	Public	long answer	explaining value judgement	Unbounded answer	Explaining/asserting value judgements
1699	14	How can X and Y Z aid the A to and fro C	2014	Public	long answer	Explanation	Unbounded answer	Example/Explanation
1700	21	How have X in Y, and how can Z which A better B in C	2014	Public	long answer	explaining possibilities	Unbounded answer	instrumental/procedural
1701	17	How can X and Y approaches be Y most effectively to A and B	2014	Public	long answer	explaining value judgement	Unbounded answer	Explaining/asserting value judgements
1702	23	How should we design X that Y, and minimise Z	2014	Public	long answer	explaining value judgement	Unbounded answer	Explaining/asserting value judgements
1703	10	To what extent does the X influence Y	2014	Public	short answer	quantifying	Unbounded answer	Explaining/asserting value judgements
1704	15	How does this X with Y (such as the Z)	2014	Public	long answer	comparison	Bounded answer	comparison
1705	9	How do the different X on Y Z	2014	Public	long answer	Explanation	Unbounded answer	Example/Explanation
1706	20	What is the relationship between X and Y, and Z of a A lead to maximal benefits	2014	Public	long answer	Causal antecedent	Unbounded answer	Causal Analysis
1707	16	How might we X the Y to encourage a Z	2014	Public	long answer	explaining possibilities	Unbounded answer	instrumental/procedural
1708	8	What X could displace Y	2014	Private	long answer	forecasting	Unbounded answer	forecasting
1709	22	How to X a Y with Z or A (as opposed to the B) to improve C	2014	Private	long answer	instrumental/procedural	Unbounded answer	instrumental/procedural
1710	15	How can X or other Y be used to Z and A	2014	Private	long answer	instrumental/procedural	Unbounded answer	instrumental/procedural
1711	15	What are the latest X on Y and the best Z being used	2014	Private	long answer	example	Unbounded answer	Example/Explanation
1712	21	How do we solve the X of Y with Z in a A stored at B	2014	Private	long answer	instrumental/procedural	Unbounded answer	instrumental/procedural
1713	40	What X could be applied to a Y in order to reduce its Z (typically A) at B to today s typical process values of around C to D without generating E	2014	Private	long answer	Causal antecedent	Unbounded answer	Causal Analysis
1715	44	X and Y, to what extent is Z (e.g. A, B C/D) in E via F such as the G/H and how does this compare to J	2014	Public	short answer	quantifying	Unbounded answer	Explaining/asserting value judgements
1716	25	What are the key drivers of X in Y and what is the Z/A to the B of C and D	2014	Public	long answer	Causal antecedent	Unbounded answer	Causal Analysis
1717	16	To what extent does it matter in X if Y are Z	2014	Public	short answer	qualifying possibilities	Bounded answer	Verification/Qualification
1718	19	What X or Y in Z, A (B) C, and what lessons can be learned from other domains	2014	Public	long answer	Causal antecedent	Unbounded answer	Causal Analysis
1719	14	what new X and Y could be deployed to Z	2014	Public	long answer	example	Unbounded answer	Example/Explanation
1727	56	Given the clearly X distinctions of Y (where an A with B production and C servicing is classed as D while one with E F and G H is not), and the increase in J or K ( L), how can we improve M, and therefore understanding, of N	2014	Public	long answer	explaining possibilities	Unbounded answer	instrumental/procedural
1728	52	Now that X are using Y tracking of Z (e.g. A) and other B (e.g. C), how can we harness the potential of D to improve our E of F in the G, and understand who is H	2014	Public	short answer	Verification	Bounded answer	Verification/Qualification
1729	54	Given the X of Y, Z and A (e.g. From B to C), what D should we be E and gain early insight into F and G and H, J	2014	Public	short answer	qualifying possibilities	Bounded answer	Verification/Qualification
1730	29	Is the X designed in Y when Z and A could not B fit for purpose in the C	2014	Public	short answer	verification	Bounded answer	Verification/Qualification
1731	40	How can we best X between Y which have the potential for Z and A which have the B, and so best align C for each to maximise the D	2014	Public	long answer	explaining value judgement	Unbounded answer	Explaining/asserting value judgements
1736	29	What are the X and Y - that would make the Z, and are A in the B over the C	2014	Public	long answer	forecasting	Unbounded answer	forecasting
1737	9	What role will X play in Y	2014	Public	long answer	Causal antecedent	Unbounded answer	Causal Analysis
1738	23	What does X have to tell us about Y and Z, and under what circumstances they may succeed	2014	Public	long answer	Causal antecedent	Unbounded answer	Causal Analysis
1739	26	In the X of Y Z but A, what role do B and C (both from D and E) have to play	2014	Public	long answer	Causal antecedent	Unbounded answer	Causal Analysis
1740	12	What would X look like in the X in comparison to current Y	2014	Public	long answer	forecasting	Unbounded answer	forecasting
1741	20	What X exist to Y in Z the A of B to boost C	2014	Public	long answer	example	Unbounded answer	Example/Explanation
1742	19	X and Y to what extent do (or could) Z of the A offer insights for B	2014	Public	long answer	comparison	Bounded answer	comparison
1750	38	How can an X and Y best engage Z in A, particularly regarding B and C (e.g. D, E)	2014	Public	long answer	Causal antecedent	Unbounded answer	Causal Analysis
1751	23	What are the X and Y (A, B and C) to Z to the heart of D	2014	Public	long answer	Causal antecedent	Unbounded answer	Causal Analysis
1752	36	How can and should X best influence Y on issues with Z (e.g. A, B), particularly through influencing the C/or other D	2014	Public	long answer	explaining value judgement	Unbounded answer	Explaining/asserting value judgements
1753	30	How best to X and Y on major Z to facilitate an A that enables B and C	2014	Public	long answer	explaining value judgement	Unbounded answer	Explaining/asserting value judgements
1754	9	How effective have X been in the Y	2014	Public	long answer	explaining value judgement	Unbounded answer	Explaining/asserting value judgements
1755	17	Can X be persuaded to Y and Z based on it	2014	Public	short answer	qualifying possibilities	Bounded answer	Verification/Qualification
1756	26	What X are Y that Z the A, how can they best be B and how will this affect C	2014	Public	long answer	Causal consequence	Unbounded answer	Causal Analysis
1762	11	X: how can we ensure Y while Y against Z	2014	Public	long answer	Explanation	Unbounded answer	Example/Explanation
1763	14	X: how do we get X to Y from Z	2014	Public	long answer	explaining possibilities	Unbounded answer	instrumental/procedural
1767	10	What is the role of X in Y	2014	Public	long answer	Causal antecedent	Unbounded answer	Causal Analysis
1769	10	What is happening across the X in Y	2014	Public	long answer	example	Unbounded answer	Example/Explanation
1774	16	How can we best demonstrate the benefits of X to Y	2014	Public	long answer	explaining possibilities	Unbounded answer	instrumental/procedural
1775	34	X to Y on their A/B, C and D, does the act of E actual F, eg through G or H	2014	Public	short answer	verification	Bounded answer	Verification/Qualification
1776	7	X: how can we X Y	2014	Public	long answer	explaining possibilities	Unbounded answer	instrumental/procedural
1777	27	How X in the Y can be brought to Z, and how can A best help the B C	2014	Public	long answer	explaining value judgement	Unbounded answer	Explaining/asserting value judgements
1782	10	How can the X to Y	2014	Public	long answer	Explanation	Unbounded answer	Example/Explanation
1783	19	Should the X be taking greater advantage of Y, Z etc. in the A	2014	Public	short answer	value judgement	Unbounded answer	Explaining/asserting value judgements
1784	12	What can X teach the Y about how to engage with Z	2014	Public	long answer	Causal antecedent	Unbounded answer	Causal Analysis
1785	15	How should we balance X and Y with security in the delivery of Z	2014	Public	long answer	explaining value judgement	Unbounded answer	Explaining/asserting value judgements
1786	8	Does the X enough about Y	2014	Public	short answer	verification	Bounded answer	Verification/Qualification
1787	19	What are the X and Y for Z to A and B in C and D	2014	Public	long answer	comparison	Bounded answer	comparison
1788	8	How can X enhance Y and Z	2014	Public	long answer	Explanation	Unbounded answer	Example/Explanation
1789	15	What are the best X, and the Y, for Z	2014	Public	short answer	value judgement	Unbounded answer	Explaining/asserting value judgements
1790	18	As X for the Y across the Z, what are the measures of A	2014	Public	long answer	example	Unbounded answer	Example/Explanation
1791	12	How can the X in Y take advantage of Z	2014	Public	long answer	explaining possibilities	Unbounded answer	instrumental/procedural
1792	10	The X: what is the Y impact of Z	2014	Private	long answer	Causal consequence	Unbounded answer	Causal Analysis
1793	11	X: how is Y aiding Z, inc A	2014	Private	long answer	Explanation	Unbounded answer	Example/Explanation
1794	15	X: what are the Y associated with Z and how can these be A	2014	Private	long answer	instrumental/procedural	Unbounded answer	instrumental/procedural
1795	17	What is the X of future Y on the Z and A	2014	Public	long answer	forecasting	Unbounded answer	forecasting
1796	24	How can X become more Y and Z and A in the face of B and C	2014	Public	long answer	Explanation	Unbounded answer	Example/Explanation
1797	14	What can X learn from Y about Z to A	2014	Public	long answer	example	Unbounded answer	Example/Explanation
1798	37	How can we X between the Y and Z (e.g. A, B) to C and D and E that F and G	2014	Public	long answer	explaining possibilities	Unbounded answer	instrumental/procedural
1799	14	What X and Y are the most Z at A these B and C	2014	Public	long answer	instrumental/procedural	Unbounded answer	instrumental/procedural
1802	40	How to deal in X with the relationship between Y and Z	2015	Public	long answer	instrumental/procedural	Unbounded answer	instrumental/procedural
1803	23	How can we effectively control Xs and Ys without hurting Z and A	2015	Public	long answer	Causal consequence	Unbounded answer	Causal Analysis
1804	25	What are the recent and expected future X that can be used to Y and/or Z in the delivery of A	2015	Public	long answer	forecasting	Unbounded answer	forecasting
1805	9	What are X but for enhancing Y	2015	Public	long answer	Causal antecedent	Unbounded answer	Causal Analysis
1806	7	What are X but to reduce Y	2015	Public	long answer	Causal antecedent	Unbounded answer	Causal Analysis
1807	23	What Xs might be round the corner that will help us understand better in Y what is happening in Zs	2015	Public	long answer	forecasting	Unbounded answer	forecasting
1808	17	What techniques work best for horizon-scanning of the main threats, analysis of risks of X and	2015	Public	long answer	instrumental/procedural	Unbounded answer	instrumental/procedural
1809	21	What recent X and expected future X Ys will best reduce the demand for Zs	2015	Public	long answer	forecasting	Unbounded answer	forecasting
1810	24	What should be the role of X at the Y and Z in supporting A, B and C in D	2015	Public	short answer	value judgement	Unbounded answer	Explaining/asserting value judgements
1811	44	Measuring the value of X and Y remains patchy in places or largely instinctive. How can we demonstrate the total impact and value of investment and support in X and Y creating a direct correlation with Z	2015	Public	short answer	qualifying possibilities	Bounded answer	Verification/Qualification
1812	17	What incentivises (or acts as a barrier towards) X and Y towards A and B	2015	Public	long answer	Causal antecedent	Unbounded answer	Causal Analysis
1813	16	How does X and Y support other Zs and what is the overall value	2015	Public	long answer	Causal consequence	Unbounded answer	Causal Analysis
1814	12	To what extent do the Xs benefit from Y	2015	Public	short answer	quantifying	Unbounded answer	Explaining/asserting value judgements
1815	26	In what way does X's Y and Z rely on it’s A, B, and C	2015	Public	long answer	Causal antecedent	Unbounded answer	Causal Analysis
1816	33	X. Which should be the first five things the Y should launch to advance the completion of the X (in particular to support Zs to flourish in A)	2015	Public	long answer	instrumental/procedural	Unbounded answer	instrumental/procedural
1817	38	X. Which are the things (Ys, Zs) that A should stop doing to reduce barriers to the X (in particular with a view to ease the activities of Bs in X	2015	Public	long answer	explaining value judgement	Unbounded answer	Explaining/asserting value judgements
1818	18	X. Which novel mechanisms should be introduced as an alternative to the Ys to Z As	2015	Public	long answer	explaining value judgement	Unbounded answer	Explaining/asserting value judgements
1819	28	X. Which pitfalls should Y avoid in its Zs for X (e.g. Zs that otherwise would make the life of As more difficult)	2015	Public	short answer	value judgement	Unbounded answer	Explaining/asserting value judgements
1820	17	How can x adapt to emerging notions of y i.e. the z use of a	2015	Private	long answer	explaining possibilities	Unbounded answer	instrumental/procedural
1821	12	How can the x help y for z	2015	Private	long answer	explaining possibilities	Unbounded answer	instrumental/procedural
1822	22	What role can x play in developing new models of y, both within z and in the form of a	2015	Private	long answer	Causal antecedent	Unbounded answer	Causal Analysis
1823	26	How can X be harnessed in order to manage Y more effectively, reducing the burden on Z	2015	Private	long answer	explaining possibilities	Unbounded answer	instrumental/procedural
1824	19	How can X be harnessed for better delivery of Y	2015	Private	long answer	explaining possibilities	Unbounded answer	instrumental/procedural
1825	18	How will use of X and Y by Z, A and B develop in the next decade	2015	Public	long answer	forecasting	Unbounded answer	forecasting
1826	19	What implications does a future X based on Y have for Z and the framework of A	2015	Public	long answer	forecasting	Unbounded answer	forecasting
1827	22	What impacts will there be for how we X and Y Z	2015	Public	long answer	Causal consequence	Unbounded answer	Causal Analysis
1828	13	How should X (in particular for Y) respond to these developments	2015	Public	long answer	explaining value judgement	Unbounded answer	Explaining/asserting value judgements
1829	21	More generally, how can Xs anticipate Ys and Zs and develop policy for A	2015	Public	long answer	forecasting	Unbounded answer	forecasting
1830	37	Is there any evidence of Xs beginning to shift resources towards Y (defined as actions which prevent problems and ease future demand on Zs by intervening early, thereby delivering better outcomes and A)	2015	Public	short answer	verification	Bounded answer	Verification/Qualification
1831	20	Is there any evidence of governments and public bodies successfully moving towards an outcomes/performance-based approach rather than an input-and-output-focused approach	2015	Public	short answer	verification	Bounded answer	Verification/Qualification
1832	10	How much X and Y influence do Zs really have	2015	Public	long answer	Explanation	Unbounded answer	Example/Explanation
1833	21	What is the likely impact on the distribution of X to the Ys as a consequence of further Z	2015	Public	long answer	Causal consequence	Unbounded answer	Causal Analysis
1834	9	How can X positively disrupt Y	2015	Public	long answer	Explanation	Unbounded answer	Example/Explanation
1835	26	Do X want to be engaged in the Y and policy process, and is there any evidence that it leads to better policy and Z	2015	Public	short answer	verification	Bounded answer	Verification/Qualification
1836	35	How useful is X's definition of Y as the Z to affect A of a B according to Cs, involving Ds and E	2015	Public	short answer	qualifying possibilities	Bounded answer	Verification/Qualification
1837	9	What do we know about what difference X makes	2015	Public	long answer	example	Unbounded answer	Example/Explanation
1838	22	Is X always deployed in the same way, and what are the varied impacts which the different use this X actually have	2015	Public	long answer	Causal consequence	Unbounded answer	Causal Analysis
1839	11	In a changing x, how can we identify what is Y	2015	Private	long answer	Explanation	Unbounded answer	Example/Explanation
1840	21	Is the current X fit for purpose	2015	Private	short answer	verification	Bounded answer	Verification/Qualification
1841	16	When thinking about X and Y, can Z learn anything from A	2015	Private	short answer	verification	Bounded answer	Verification/Qualification
1842	14	What is the role for existing X, such as the Y, in this debate	2015	Private	long answer	Causal antecedent	Unbounded answer	Causal Analysis
1843	18	When thinking about X and Y, what lessons could be learned from Z	2015	Private	long answer	explaining possibilities	Unbounded answer	instrumental/procedural
1844	30	What impact do X or Y have on Z	2015	Public	long answer	Causal consequence	Unbounded answer	Causal Analysis
1845	18	How can we measure X, Y and Z of A or B, and their impact	2015	Public	long answer	instrumental/procedural	Unbounded answer	instrumental/procedural
1846	23	How might Xs benefit Y and Z	2015	Public	long answer	explaining possibilities	Unbounded answer	instrumental/procedural
1847	30	How might we use measures of X to make decisions between competing Y, or for Z	2015	Public	long answer	instrumental/procedural	Unbounded answer	instrumental/procedural
1848	18	What are the technical considerations in setting up X	2015	Public	long answer	instrumental/procedural	Unbounded answer	instrumental/procedural
1849	16	How can we overcome the barriers to incorporating X and Y changes into Z	2015	Public	long answer	explaining possibilities	Unbounded answer	instrumental/procedural
1850	14	How can we balance security and risk management with economic growth in immigration policy	2015	Public	long answer	explaining possibilities	Unbounded answer	instrumental/procedural
1851	22	What factors affect X's decisions to Y, and how has this changed over the past Z in A	2015	Public	long answer	Causal consequence	Unbounded answer	Causal Analysis
1852	40	What is the X of Ys to the Z considering the X to As, B, and C as well as the impact of Ys on the B, C and C	2015	Public	short answer	qualifying possibilities	Bounded answer	Verification/Qualification
1853	12	How does X policy affect Y's global hunt for Z	2015	Public	long answer	Causal consequence	Unbounded answer	Causal Analysis
1854	8	What is the role of X in Y	2015	Public	long answer	Explanation	Unbounded answer	Example/Explanation
1855	21	What affects an X's decision to Y i) Z or ii) A, and then to B	2015	Public	long answer	Causal consequence	Unbounded answer	Causal Analysis
1856	15	Through X, how can we meet the demands of Y	2015	Public	long answer	Explanation	Unbounded answer	Example/Explanation
1857	25	What are the X of Y, and how could these be improved through Z, A, B etc.	2015	Public	long answer	Causal antecedent	Unbounded answer	Causal Analysis
1858	17	How can Xs, and other Ys, serve the needs of Z+I185	2015	Public	long answer	instrumental/procedural	Unbounded answer	instrumental/procedural
1859	32	X brings together different layers of Y in the interests of Z, but raises new questions about future A; how will these potentially conflicting forces play out	2015	Public	long answer	Causal consequence	Unbounded answer	Causal Analysis
1860	17	What do we have to learn from the way in which Xs have tackled Y	2015	Public	long answer	example	Unbounded answer	Example/Explanation
1861	22	How might x become the first y to adopt a Z approach for applications using A	2015	Private	long answer	explaining possibilities	Unbounded answer	instrumental/procedural
1862	45	How can we encourage X to adopt flexibility into Y so that they can Z with us encouraging A mediated by B that work for C as well as for D	2015	Private	long answer	explaining possibilities	Unbounded answer	instrumental/procedural
1864	11	X in Y: how can we promote Z	2015	Public	long answer	Explanation	Unbounded answer	Example/Explanation
1866	20	What policies or approaches are most effective in changing X and Y: Z, A, B, C	2015	Public	long answer	instrumental/procedural	Unbounded answer	instrumental/procedural
1867	3	What is X	2015	Public	long answer	Explanation	Unbounded answer	Example/Explanation
1868	21	How might we define X or Y for Z, not just for A	2015	Public	long answer	example	Unbounded answer	Example/Explanation
1869	29	What might be the stages of X that are possible, sustainable and relevant in Y, and how might concepts such as Z relate to these	2015	Public	long answer	forecasting	Unbounded answer	forecasting
1870	4	How does X happen	2015	Public	long answer	Explanation	Unbounded answer	Example/Explanation
1871	30	What needs to change to ensure that X, Y, Z and A come to dominate the B and C, rather than just represent a small minority	2015	Public	long answer	instrumental/procedural	Unbounded answer	instrumental/procedural
1872	44	What needs to happen to focus technological, material and social innovation more directly on helping address social and environmental challenges, and what might be the most effective approaches for helping determine when innovation is for good, or may cause new (and possibly greater) problems	2015	Public	long answer	instrumental/procedural	Unbounded answer	instrumental/procedural
1876	24	How should X best Y and Z in A in order to B	2015	Public	long answer	explaining value judgement	Unbounded answer	Explaining/asserting value judgements
1877	20	What different models of X of Y into Z and A are most prevalent in B	2015	Public	long answer	Causal consequence	Unbounded answer	Causal Analysis
1878	24	What are the barriers to X and Y across Z from A to B and C in D	2015	Public	long answer	Causal antecedent	Unbounded answer	Causal Analysis
1879	23	What input, output and outcome measures should we examine in order to measure the X of Y for Z	2015	Public	long answer	explaining value judgement	Unbounded answer	Explaining/asserting value judgements
1880	26	To what extent can we be confident that X associated with Y are a result of increased Z, as opposed to A	2015	Public	short answer	quantifying	Unbounded answer	Explaining/asserting value judgements
1887	31	What X of Y would best help guard against it being used as Z in the light of A and B	2015	Public	long answer	explaining value judgement	Unbounded answer	Explaining/asserting value judgements
1888	18	How can we best seek and engage with the views of X when framing questions for Y	2015	Public	long answer	explaining value judgement	Unbounded answer	Explaining/asserting value judgements
1889	37	Which tools and approaches can we develop and apply to Xs between aspects of Y, Z, A, B, C and D in order to determine E options that deliver the greatest net benefit	2015	Public	long answer	instrumental/procedural	Unbounded answer	instrumental/procedural
1890	23	What insights can X provide into Y that support effective communication of, and public dialogue on, Z and A	2015	Public	long answer	explaining possibilities	Unbounded answer	instrumental/procedural
1891	26	Having delivered X in Y processes, how can we unpack the black box of decision-making and deliver an equivalent degree of X in Z	2015	Public	long answer	instrumental/procedural	Unbounded answer	instrumental/procedural
1892	45	How can we best access the knowledge and expertise across the X to scan the horizon for––and understand impacts of––Y and Z with the potential to mitigate A relating to B, C, D, E, F or G	2015	Public	long answer	explaining possibilities	Unbounded answer	instrumental/procedural
1893	26	What has and hasn't worked well in X in the last five years, and what could now be done differently in order to improve further	2015	Public	long answer	comparison	Bounded answer	comparison
1894	15	How can we deliver a more effective X that is also significantly more efficient	2015	Public	long answer	explaining possibilities	Unbounded answer	instrumental/procedural
1895	16	How can X and other approaches help to drive Y (particularly in Z)	2015	Public	long answer	Causal consequence	Unbounded answer	Causal Analysis
1896	30	X when you are driving for Ys, how do you set up Z to be A to the additional risks that may be being taken on board	2015	Public	long answer	instrumental/procedural	Unbounded answer	instrumental/procedural
1898	16	How can best practice from the X be applied to predicting future Z	2015	private	long answer	Causal antecedent	Unbounded answer	forecasting
1900	13	What X might be Y into the Z of A, B and C	2015	private	long answer	explaining possibilities	Unbounded answer	instrumental/procedural
1901	12	What is the right balance between X and Y support for Z	2015	Public	long answer	comparison	Bounded answer	comparison
1902	19	What are the Xs that Ys use to support Z which could be applicable to A	2015	Public	long answer	comparison	Bounded answer	comparison
1903	17	How do we create a coherent and effective X, operating across Y, Z and A systems	2015	Public	long answer	explaining possibilities	Unbounded answer	instrumental/procedural
1904	10	How could we improve X in Y	2015	Public	long answer	explaining possibilities	Unbounded answer	instrumental/procedural
1905	11	What role could X have in driving Y	2015	Public	long answer	Causal antecedent	Unbounded answer	Causal Analysis
1906	14	Could alternative (X or Y) indicators measure levels of Z (or A)	2015	Public	short answer	qualifying possibilities	Bounded answer	Verification/Qualification
1907	6	How would these Xs be interpreted	2015	Public	long answer	Explanation	Unbounded answer	Example/Explanation
1908	9	What level of X could these indicators provide	2015	Public	short answer	quantifying	Unbounded answer	Explaining/asserting value judgements
1909	19	Could these indicators become a useful supplement to current Xs for use by Ys, Zs and As	2015	Public	short answer	qualifying possibilities	Bounded answer	Verification/Qualification
1910	10	What practical mechanisms could be used to collect X	2015	Public	long answer	explaining possibilities	Unbounded answer	instrumental/procedural
1911	11	How would these Xs be embedded into the Y	2015	Public	long answer	Explanation	Unbounded answer	Example/Explanation
1912	14	How well do we understand the possibility of X in Y	2015	Public	long answer	Explanation	Unbounded answer	Example/Explanation
1913	26	What Xs and Ys are there associated with the continued development of Z	2015	Public	long answer	comparison	Bounded answer	comparison
1914	14	What can X by Y and Z tell us about A	2015	Public	long answer	example	Unbounded answer	Example/Explanation
1915	14	To what extent have X and Y become a Z	2015	Public	short answer	quantifying	Unbounded answer	Explaining/asserting value judgements
1916	15	Given the X nature of Y, how would we mitigate Z	2015	Public	long answer	Causal consequence	Unbounded answer	Causal Analysis
1917	9	How can (and why should) x support Y	2015	Private	long answer	explaining possibilities	Unbounded answer	instrumental/procedural
1918	14	How is X affecting Y, and what can Z do to repond	2015	Private	long answer	explaining possibilities	Unbounded answer	instrumental/procedural
1919	13	Why isn't the latest wave of X leading to Y	2015	Private	long answer	Explanation	Unbounded answer	Example/Explanation
1920	13	What is the evidence on the relationship between X and Y	2015	Private	long answer	Causal antecedent	Unbounded answer	Causal Analysis
1921	9	What are the implications of X beyond Y	2015	Private	long answer	Causal consequence	Unbounded answer	Causal Analysis
1922	13	How worried should we be about X, and how could it be Y	2015	Private	long answer	explaining value judgement	Unbounded answer	Explaining/asserting value judgements
1923	10	How can X most effectively influence Y	2015	Public	long answer	Causal consequence	Unbounded answer	Causal Analysis
1924	45	To what extent is there a public appetite for regular X and how can Ys most effectively ensure that Zs are involved at all stages of the A	2015	Public	short answer	quantifying	Unbounded answer	Explaining/asserting value judgements
1925	21	How can X in Y best Z, striking the balance between A and B	2015	Public	long answer	explaining value judgement	Unbounded answer	Explaining/asserting value judgements
1926	26	How do we assess the impact of X and Y, beyond delivering Z	2015	Public	long answer	instrumental/procedural	Unbounded answer	instrumental/procedural
1927	26	Is X now the most important level of Y and what are the implications for Zs in A, particularly those in B roles	2015	Public	short answer	verification	Bounded answer	Verification/Qualification
1928	17	Are the X and Y principles of Z applicable in a more A B workplace	2015	Public	short answer	verification	Bounded answer	Verification/Qualification
1929	24	How can X maximise the resilience of Y so that they are able to survive, adapt and grow despite Z and A	2015	Public	long answer	explaining possibilities	Unbounded answer	instrumental/procedural
1930	30	How can X best harness Y to encourage people to Z going beyond A to B	2015	Public	long answer	explaining value judgement	Unbounded answer	Explaining/asserting value judgements
1931	14	What is the most effective way to X in (particularly Y) Z	2015	Public	long answer	instrumental/procedural	Unbounded answer	instrumental/procedural
1932	7	How is our notion of X changing	2015	Public	long answer	Explanation	Unbounded answer	Example/Explanation
1933	11	What is meant by X in the Y agenda	2015	Public	long answer	Explanation	Unbounded answer	Example/Explanation
1934	16	What are the main drivers of the position of X vis-à-vis the EU	2015	Public	long answer	Causal antecedent	Unbounded answer	Causal Analysis
1935	18	Should the role of X change as a result of Ys, Zs, As and Bs	2015	Public	short answer	value judgement	Unbounded answer	Explaining/asserting value judgements
1936	17	Is it possible to produce a more coherent view of what the future X might look like	2015	Public	short answer	verification	Bounded answer	Verification/Qualification
1937	34	If X is to survive, what could and should a comprehensive, well designed solution look like in the context of Ys becoming increasingly Z (coupled with significant A within B)	2015	Public	short answer	qualifying possibilities	Bounded answer	Verification/Qualification
1938	7	Are there X perspectives that might help	2015	Public	short answer	verification	Bounded answer	Verification/Qualification
1939	8	Are there X examples that might help	2015	Public	short answer	verification	Bounded answer	Verification/Qualification
1940	36	In terms of providing advice and info, how can X understand, in Y, where Z are and how to A	2015	Public	long answer	instrumental/procedural	Unbounded answer	instrumental/procedural
1941	12	How can X take account of Y and Z	2015	Public	long answer	explaining possibilities	Unbounded answer	instrumental/procedural
1942	20	X, what evidence is there of the viability of Y	2015	Public	long answer	example	Unbounded answer	Example/Explanation
1943	25	X and Y what does the evidence suggest life is likely to be like in a Z like A in 10, 20, 50.00 years	2015	Public	long answer	forecasting	Unbounded answer	forecasting
1944	21	X, Y and Z what does the evidence tell us about A for B relating to C	2015	Public	short answer	qualifying possibilities	Bounded answer	Verification/Qualification
1945	27	X, Y and Z what are the trends in A , and how can Bs most usefully utilise them for Cs benefit	2015	Public	long answer	forecasting	Unbounded answer	forecasting
1946	18	X and Y what does Z tell us are the most effective A or B	2015	Public	long answer	Causal antecedent	Unbounded answer	Causal Analysis
1947	28	X what does the evidence tell us are the key factors in Y and Z X in A, particularly as B	2015	Public	long answer	Causal antecedent	Unbounded answer	Causal Analysis
1948	26	What is the best balance of X versus Y of Z and A in service of B benefitting C and D	2015	Public	long answer	comparison	Bounded answer	comparison
1949	29	In cases where at least some X or Ys are useful, what approaches, platforms, or mechanisms are needed to create clarity around Z and A	2015	Public	long answer	instrumental/procedural	Unbounded answer	instrumental/procedural
1950	31	For Xs in which Y are dominant what types of Z accrue and how might these Zs be eliminated or minimized	2015	Public	long answer	explaining possibilities	Unbounded answer	instrumental/procedural
1951	48	Given that X lead to Y but often require and upfront Z or A, what is the best way to B or otherwise C and D the development of X enabling E	2015	Public	long answer	explaining value judgement	Unbounded answer	Explaining/asserting value judgements
1952	18	What specific mechanisms, if any, can help to harmonize X versus Y	2015	Public	long answer	instrumental/procedural	Unbounded answer	instrumental/procedural
1953	35	What policies are in place or needed to support an X of Ys, where Z means A and B without restrictions imposed by C or Ds	2015	Public	long answer	instrumental/procedural	Unbounded answer	instrumental/procedural
1954	18	What is the potential of X and advances in Y to deliver Z more efficiently	2015	Public	long answer	explaining possibilities	Unbounded answer	instrumental/procedural
1955	13	Can X and Ys be combined to target Zs more efficiently	2015	Public	short answer	qualifying possibilities	Bounded answer	Verification/Qualification
1956	14	What are the X and Y of Z between A	2015	Public	short answer	qualifying possibilities	Bounded answer	Verification/Qualification
1957	12	What pressures might X face as a result of Y	2015	Public	long answer	Causal consequence	Unbounded answer	Causal Analysis
1958	13	What is the scope for X to assist Y maintain their Z	2015	Public	short answer	quantifying	Unbounded answer	Explaining/asserting value judgements
1959	8	How does X influence the Y process	2015	Public	long answer	Explanation	Unbounded answer	Example/Explanation
1960	72	X and Ys. The new X strategy includes specific measures for Ys and other Zs that might also support Y development in A. How can Bs and leading Y champions ensure implementation of these measures realises the full potential of X for Y and C	2015	Public	long answer	instrumental/procedural	Unbounded answer	instrumental/procedural
1961	63	X and Ys. The Z for X across A includes most relevant points needed to increase the B flowing to Ys and C from other sources beyond D. It also includes questions about E. The F was closed in G. How can Cambridge to a strong X for Ys in Z	2015	Public	long answer	Explanation	Unbounded answer	Example/Explanation
1962	63	X. The knowledge dispersed across Ys on Zs is immense. This knowledge, if appropriately gathered and nurtured, could be very useful for As but also to support efforts across B, and the world, to develop a conductive environment for Zs in B. How could this knowledge be gathered to C needed on this new area of Zs	2015	Public	long answer	instrumental/procedural	Unbounded answer	instrumental/procedural
1963	71	Providing evidence on Xs. There is a lack of evidence, and reflection on the existing data, about how the new Ys work. There are very few sources of reliable data about what is actually happening in the Ys. Z has launched several calls to gather evidence, notably A could a B support evidence-gathering and reflection based on the collected data	2015	Public	short answer	qualifying possibilities	Bounded answer	Verification/Qualification
1964	18	What are the implications of X and Y for the way Z and A use B	2015	Public	long answer	Causal consequence	Unbounded answer	Causal Analysis
1965	25	How can X be utilised to transform the way Ys interact with Z and inform A	2015	Public	long answer	Causal consequence	Unbounded answer	Causal Analysis
1966	20	How can we better enable the X of Y and Z and the latest developments in areas such as A	2015	Public	long answer	explaining possibilities	Unbounded answer	instrumental/procedural
1967	30	Does X offer a viable model for the future, and what insights does Y provide on what this means in practice, and the challenges it would create	2015	Public	short answer	verification	Bounded answer	Verification/Qualification
1968	35	What are the risks and opportunities implied by the growth of X and Y, and how best can we make an assessment of these, and ways in which they can be balanced	2015	Public	long answer	comparison	Bounded answer	comparison
1969	30	What does the evidence from X on Y teach us, and how might it impact the outcomes and key performance indicators which are set by Z for A	2015	Public	long answer	explaining possibilities	Unbounded answer	instrumental/procedural
1970	17	How can X build Y that delivers a Z in the relationship between A and AB	2015	Private	long answer	explaining possibilities	Unbounded answer	instrumental/procedural
1971	13	What are the new levers of x that can create y	2015	Private	long answer	Causal antecedent	Unbounded answer	Causal Analysis
1972	23		2015	Private	long answer	explaining possibilities	Unbounded answer	instrumental/procedural
1973	11	How can closer links with x new economic opportunities	2015	Private	long answer	Causal consequence	Unbounded answer	Causal Analysis
1974	14	How can x affect change in how y is delivered in the z	2015	Private	long answer	Causal consequence	Unbounded answer	Causal Analysis
1975	12	How can we use x to generate y for z	2015	Private	long answer	explaining possibilities	Unbounded answer	instrumental/procedural
1976	15	What frameworks exist in x and y which can surpass z for a	2015	Public	short answer	qualifying possibilities	Bounded answer	Verification/Qualification
1977	14	How can you quantify X and Y of working in Z	2015	Public	short answer	qualifying possibilities	Bounded answer	Verification/Qualification
1978	14	How do we make X the best place for Y and Z	2015	Public	long answer	explaining possibilities	Unbounded answer	instrumental/procedural
1979	16	What can X do to promote its success in Y to other Zs	2015	Public	long answer	instrumental/procedural	Unbounded answer	instrumental/procedural
1980	14	What new Xs could arise from Ys including in Z	2015	Public	long answer	explaining possibilities	Unbounded answer	instrumental/procedural
1981	16	What can X do to make Y and Z more relevant to A	2015	Public	long answer	instrumental/procedural	Unbounded answer	instrumental/procedural
1989	24	Which X have been most effective in assessing and responding to Y and Z, and what characteristics have made them effective	2015	Public	long answer	explaining value judgement	Unbounded answer	Explaining/asserting value judgements
1990	9	What makes some Xs more effective than others	2015	Public	long answer	Explanation	Unbounded answer	Example/Explanation
1991	10	How can X most effectively accelerate Y	2015	Public	long answer	explaining possibilities	Unbounded answer	instrumental/procedural
1992	15	How can we reduce our x through a combination of y and z	2015	Private	long answer	explaining possibilities	Unbounded answer	instrumental/procedural
1993	16	How can we increase x and y of z amongst a	2015	Private	long answer	explaining possibilities	Unbounded answer	instrumental/procedural
1994	15	How many X do we need in Y and how can we provide them	2015	Private	short answer	quantifying	Unbounded answer	Explaining/asserting value judgements
1995	9	How can we foster X through Y and Z	2015	Private	long answer	explaining possibilities	Unbounded answer	instrumental/procedural
1996	10	How can we tackle X and Y in Z	2015	Private	long answer	Explanation	Unbounded answer	Example/Explanation
1997	10	How can we increase the use of X in Y	2015	Private	long answer	Explanation	Unbounded answer	Example/Explanation
1998	10	What is the role of X in achieving Y	2015	Public	long answer	Causal antecedent	Unbounded answer	Causal Analysis
1999	27	How does the concept of X differ between Y and Z, and in what circumstances can lessons from the one be applied to the other	2015	Public	long answer	Causal consequence	Unbounded answer	Causal Analysis
2000	14	In what senses could (or should) X and Y be more Z	2015	Public	long answer	explaining possibilities	Unbounded answer	instrumental/procedural
2001	14	Does X (and Y conducive to X) thrive best within Zs or As	2015	Public	short answer	verification	Bounded answer	Verification/Qualification
2002	22	What lessons do policymakers have to learn from best practice in business in the areas of marketing, design, communication and negotiation	2015	Public	long answer	explaining possibilities	Unbounded answer	instrumental/procedural
2003	39	If X can be created by focussing on Y and Z, what lessons can be learned for A and B	2015	Public	long answer	comparison	Bounded answer	comparison
2004	22	How do X and Y impact the choices Z has for an effective A	2015	Public	long answer	Causal consequence	Unbounded answer	Causal Analysis
2005	25	Should X focus more on Ys, or post Z As, or B, or C	2015	Public	short answer	value judgement	Unbounded answer	Explaining/asserting value judgements
2006	24	What will be X's responsibility in establishing an effective and operational Y and what Z best remains A	2015	Public	long answer	explaining possibilities	Unbounded answer	instrumental/procedural
2007	30	How to balance the need for X and Y with the demand for more and easier Z by A to B and C	2015	Public	long answer	explaining possibilities	Unbounded answer	instrumental/procedural
2008	10	Is X possible in Y	2015	Public	short answer	verification	Bounded answer	Verification/Qualification
2009	84	Can the wide range of As be captured under one B umbrella and can synergies be exploited	2015	Public	short answer	qualifying possibilities	Bounded answer	Verification/Qualification
2010	21	How do we evaluate the success of X given the number of variables that influence Y	2015	Private	long answer	explaining possibilities	Unbounded answer	instrumental/procedural
2011	16	How do we generate X about Y	2015	Private	long answer	Explanation	Unbounded answer	Example/Explanation
2012	25	What is the x effect of y from z (e.g. A) to b, whether in c, d and e	2015	Private	long answer	Causal consequence	Unbounded answer	Causal Analysis
2013	15	If the X is Y, how do we minimise the negative effect of X?	2015	Private	long answer	explaining possibilities	Unbounded answer	instrumental/procedural
2014	12	How do we influence X when the available Y is Z	2015	Private	long answer	Explanation	Unbounded answer	Example/Explanation
2015	13	Can X or Y help convert Z into A	2015	Private	short answer	qualifying possibilities	Bounded answer	Verification/Qualification
2016	39	It has been observed that Xs often find it difficult to appreciate the consequences of Y and to see themselves as part of the solution and/or problem. Is such an appreciation a necessary condition for significant Z	2015	Public	short answer	verification	Bounded answer	Verification/Qualification
2017	23	If X is a necessary condition for Y, how can it be best generated within Z	2015	Public	long answer	Causal antecedent	Unbounded answer	Causal Analysis
2018	34	Would more indirect approaches appealing to X, Y and other benefits rather than the consequences of Z be more or less likely to result in actual changes in A over different time periods	2015	Public	short answer	verification	Bounded answer	Verification/Qualification
2019	26	How can we combine insights from X to encourage Ys and Zs to adopt A	2015	Public	long answer	explaining possibilities	Unbounded answer	instrumental/procedural
2020	35	To what extent are the levers that can be used to achieve X dependent on the decision and decision maker (individual or organisation) under consideration	2015	Public	short answer	quantifying	Unbounded answer	Explaining/asserting value judgements
2021	21	Does X have any useful insights when applied to Ys responsible for Z within A and its B	2015	Public	short answer	verification	Bounded answer	Verification/Qualification
2022	10	How are Xs uniquely or disproportionately burdened by Y	2015	Public	long answer	Explanation	Unbounded answer	Example/Explanation
2023	15	How can X contribute to preventing, mitigating, adapting and responding to Y	2015	Public	long answer	Causal consequence	Unbounded answer	Causal Analysis
2024	20	What interdisciplinary and innovative solutions exist or need to be developed that leverage X in addressing Y	2015	Public	short answer	explaining possibilities	Bounded answer	Verification/Qualification
2026	10	Most broadly: how do X and Y interact in practice	2015	Public	long answer	Explanation	Unbounded answer	Example/Explanation
2027	17	When is it appropriate for Xs to attempt to provide Y vs providing Z	2015	Public	long answer	comparison	Bounded answer	comparison
2028	21	How can X or Y best be Z and A in providing B	2015	Public	long answer	explaining possibilities	Unbounded answer	instrumental/procedural
2029	13	How can X evidence be integrated into Y to Z	2015	Public	long answer	explaining possibilities	Unbounded answer	instrumental/procedural
2030	13	How can sound X be integrated into Y to Z	2015	Public	long answer	explaining possibilities	Unbounded answer	instrumental/procedural
2031	25	Regarding the role and functioning of X: how can interactions with Y / Z best be organised	2015	Public	long answer	explaining possibilities	Unbounded answer	instrumental/procedural
2033	9	Can Xs help us to understand Y	2015	Public	short answer	qualifying possibilities	Bounded answer	Verification/Qualification
2034	41	Xs are currently having to change within their organisations as Ys come into force, but also as a result of Z which impact A. What Bs can help us to understand how they will respond	2015	Public	long answer	example	Unbounded answer	Example/Explanation
2035	26	What do Xs have to offer for understanding Ys or Zs whether by A, B, C or D	2015	Public	long answer	explaining possibilities	Unbounded answer	instrumental/procedural
2036	26	What indicators might be used to monitor X (especially the traits which accompany Y)	2015	Public	long answer	Causal antecedent	Unbounded answer	Causal Analysis
2037	31	Might it be possible to predict excessive X in Ys, e.g. by adapting the kind of Z used for As for use in Bs	2015	Public	short answer	qualifying possibilities	Bounded answer	Verification/Qualification
2038	27	Can we use X to better understand the Y of those who run Zs and As, and whose Bs and Cs are different from D	2015	Public	short answer	qualifying possibilities	Bounded answer	Verification/Qualification
2039	26	Can X help us to understand why some Ys are attracted to Z, and how we can best A that (at B and C)	2015	Public	short answer	qualifying possibilities	Bounded answer	Verification/Qualification
2040	57	Thinking of X how can we build resilience and create a culture within Y that supports Z, particularly given the difficult and sometimes dangerous context in which A, and also the need to adapt constantly to B and C, and acquire D	2015	Public	long answer	explaining possibilities	Unbounded answer	instrumental/procedural
2041	31	How can we use the insights from X to help Y and Zs recover from A and prevent a vicious cycle of B becoming C	2015	Public	long answer	explaining possibilities	Unbounded answer	instrumental/procedural
2042	5	What encourages X and Y	2015	Public	long answer	Explanation	Unbounded answer	Example/Explanation
2043	10	How do Xs form, and how can we change them	2015	Public	long answer	Explanation	Unbounded answer	Example/Explanation
2044	11	What X are there on Y in Z	2015	Public	long answer	Causal antecedent	Unbounded answer	Causal Analysis
2045	11	Is there X for Ys who Z their A	2015	Public	short answer	verification	Bounded answer	Verification/Qualification
2046	13	What options are there for improved X arrangements in the future	2015	Public	long answer	forecasting	Unbounded answer	forecasting
2047	42	As X is Y over the next Z, how can As better incorporate B on the value of C and D of E importance into F and G of H	2015	Public	long answer	explaining possibilities	Unbounded answer	instrumental/procedural
2048	39	Given developing knowledge on Xs and Ys (with a focus on Zs), what are the emerging priority areas that should be addressed systematically in A B (e.g. C and D policies)	2015	Public	short answer	value judgement	Unbounded answer	Explaining/asserting value judgements
2049	34	What insights can be gained from research on the effectiveness of different Xs and Ys, to support existing Zs and As and hence priorities for B	2015	Public	long answer	instrumental/procedural	Unbounded answer	instrumental/procedural
2050	33	What do research findings suggest to be currently the most promising Xs, and how should this inform policy decisions on future Ys particularly for Z and A programmes	2015	Public	long answer	explaining value judgement	Unbounded answer	Explaining/asserting value judgements
2051	39	How can X effectively link up research on Y impacts, including on Z, to inform A and B particularly in respect of the C and forthcoming D commitments	2015	Public	long answer	explaining possibilities	Unbounded answer	instrumental/procedural
2052	41	Drawing on future research priorities/horizon scanning, what future specialist skills and knowledge areas in the fields of Xs and Y should be retained within the Y to ensure Z is effectively factored into policy options and A	2015	Public	long answer	explaining value judgement	Unbounded answer	Explaining/asserting value judgements
2053	27	X is Y, but we remain Z. Will A enhance our ability to B and C, or will the D prove wicked	2015	Public	long answer	forecasting	Unbounded answer	forecasting
2054	23	How do we best X (and thereby take full account of) things that have little or no Y compared to other things	2016	Private	long answer	Explanation	Unbounded answer	Example/Explanation
2055	21	How do we secure the right balance between X and Y of Zs such as A	2016	Private	long answer	explaining possibilities	Unbounded answer	instrumental/procedural
2056	22	How do we enable X and Y to be on effective management of Z, rather than its elimination	2016	Private	long answer	explaining possibilities	Unbounded answer	instrumental/procedural
2057	19	How do we X for the future in a way that is relevant to Y	2016	Private	long answer	Explanation	Unbounded answer	Example/Explanation
2058	18	How do we encourage X when Y focus and reward can encourage delivery of specific, narrow Zs	2016	Private	long answer	Explanation	Unbounded answer	Example/Explanation
2059	21	What are the most important Xs and Ys that will shape Z over the next A	2016	Private	long answer	forecasting	Unbounded answer	forecasting
2060	9	Should X Ys have any need for Z	2016	Private	short answer	value judgement	Unbounded answer	Explaining/asserting value judgements
2061	17	Does it make sense to split the policy and X roles of Y between Zs and As	2016	Private	short answer	verification	Bounded answer	Verification/Qualification
2062	21	What X will become available both passively (via Ys), and actively (via Z and A) in coming years	2016	Public	long answer	example	Unbounded answer	Example/Explanation
2063	18	How can this X be gathered and structured to give Y, and for what sorts of questions	2016	Public	long answer	instrumental/procedural	Unbounded answer	instrumental/procedural
2064	14	Given the above, which X questions are both urgent and tractable for this approach	2016	Public	long answer	example	Unbounded answer	Example/Explanation
2065	13	What X considerations should constrain us here, and what Ys do constrain us	2016	Public	short answer	qualifying possibilities	Bounded answer	Verification/Qualification
2066	10	How can X and Y be built and maintained	2016	Public	long answer	Explanation	Unbounded answer	Example/Explanation
2067	28	Drawing together all of the above what X and Y is necessary to take the opportunity offered by Z for better cheaper A, faster	2016	Public	long answer	instrumental/procedural	Unbounded answer	instrumental/procedural
2068	23	Measuring the impact of X on Y and Z: How can the impact of As to X be best measured	2016	Public	long answer	instrumental/procedural	Unbounded answer	instrumental/procedural
2069	43	Blending X and Y: Both X and Y (Z), as well as A, promise to add to the B's C. How can we better understand the links between D and E F in G for policy	2016	Public	long answer	explaining possibilities	Unbounded answer	instrumental/procedural
2070	21	X approaches to Y: How can the kind of approaches popularised by Z be applied in early stage Y	2016	Public	long answer	explaining possibilities	Unbounded answer	instrumental/procedural
2071	23	Better X and Y of Z: How do As and B spread across Cs like D	2016	Public	long answer	explaining possibilities	Unbounded answer	instrumental/procedural
2072	29	X and Y in Z: How can As be more open to the B of a wider group of C to help solve our D problems	2016	Public	long answer	explaining possibilities	Unbounded answer	instrumental/procedural
2073	17	X and Y in policy: How might agile, Zs bridge the gap between A and B	2016	Public	long answer	explaining possibilities	Unbounded answer	instrumental/procedural
2074	19	How can X be more effectively involved in Y, Z and A B used for making policy	2016	Public	long answer	explaining possibilities	Unbounded answer	instrumental/procedural
2075	22	What is the role of X in Y, and how does it work in the context of Z	2016	Public	long answer	Causal antecedent	Unbounded answer	Causal Analysis
2076	20	How will X and Y influence the direction of Z and (as a result) A	2016	Public	long answer	explaining possibilities	Unbounded answer	instrumental/procedural
2077	20	Can Xs be adjusted to take account of the Y (Z) response to a A or B	2016	Public	short answer	qualifying possibilities	Bounded answer	Verification/Qualification
2078	12	How can X be more explicitly taken into account within Y	2016	Public	long answer	Explanation	Unbounded answer	Example/Explanation
2079	29	How does a lack of access to X inhibit Ys, and how could further Z be provided in A to encourage up-front lending from Bs	2016	Public	long answer	explaining possibilities	Unbounded answer	instrumental/procedural
2080	25	What is the scale of X and Y in Z, and what does that mean for the number of As	2016	Public	short answer	qualifying possibilities	Bounded answer	Verification/Qualification
2081	19	How are Xs in Y holding back Z, and what should be done to address them	2016	Public	long answer	explaining value judgement	Unbounded answer	Explaining/asserting value judgements
2082	16	How can X be increased against a backdrop of rising Y / declining Z	2016	Public	long answer	explaining possibilities	Unbounded answer	instrumental/procedural
2083	17	How might the gap between Xs and Ys, and between Ys and Zs, be reduced	2016	Public	long answer	explaining possibilities	Unbounded answer	instrumental/procedural
2084	24	What are the most important factors that restrict Xs ability to meet Y particularly in areas characterised by Z and/or A	2016	Public	long answer	Causal antecedent	Unbounded answer	Causal Analysis
2085	18	What is the evidence that policies to X and Y to lower levels raises Z and A	2016	Public	long answer	example	Unbounded answer	Example/Explanation
2086	12	What do we know about what makes Xs Y and use Z	2016	Public	long answer	example	Unbounded answer	Example/Explanation
2087	14	Could there be a way to X the effectiveness of different Ys	2016	Public	short answer	qualifying possibilities	Bounded answer	Verification/Qualification
2088	17	What do we know about the impact of Xs in affecting the effectiveness of Ys	2016	Public	long answer	example	Unbounded answer	Example/Explanation
2089	15	What do we know about how to effectively evaluate Xs rather than just Ys	2016	Public	long answer	example	Unbounded answer	Example/Explanation
2090	24	How do Xs balance the need to show Y and produce Zs with the inevitable complexity and nuance of A	2016	Public	long answer	instrumental/procedural	Unbounded answer	instrumental/procedural
2091	28	As the new X is Y in Z. and revisits A what B issues should be put to the fore	2016	Public	long answer	explaining value judgement	Unbounded answer	Explaining/asserting value judgements
2092	21	What policies should X be prioritising in order to maximise Ys from Z's world-class A	2016	Public	short answer	value judgement	Unbounded answer	Explaining/asserting value judgements
2093	41	An important source of X and Y will come from Z fusing with A's other Bs (Cs, Ds, and Es amongst others). How could F facilitate further G, H and I	2016	Public	long answer	explaining possibilities	Unbounded answer	instrumental/procedural
2094	22	How should X further develop Y's Z (how to scale up existing A, how to mature B)	2016	Public	long answer	explaining value judgement	Unbounded answer	Explaining/asserting value judgements
2095	21	How can X enable greater Y across Z to maximise A and B in C and D	2016	Public	long answer	explaining possibilities	Unbounded answer	instrumental/procedural
2096	27	What are the Xs in which Y is a complement to (not a replacement for) Z, and in what parts of A is density highest	2016	Public	long answer	example	Unbounded answer	Example/Explanation
2097	25	Where will the main developments in X and Ys, and what are their implications onto Z and A	2016	Public	long answer	forecasting	Unbounded answer	forecasting
2098	18	When should we expect various Xs to become Y, and what new kinds of Z may be created/needed	2016	Public	long answer	explaining value judgement	Unbounded answer	Explaining/asserting value judgements
2099	17	How will Xs and Ys respond to the ongoing explosion of Z that was once considered A	2016	Public	long answer	explaining possibilities	Unbounded answer	instrumental/procedural
2100	21	How can X in frameworks for Y be best built in a world of Zs	2016	Public	long answer	Explanation	Unbounded answer	Example/Explanation
2101	15	How can Xs be updated to factor in Ys of Z	2016	Public	long answer	instrumental/procedural	Unbounded answer	instrumental/procedural
2102	34	Are traditional Xs such as the Y and the Zs equipped to respond to emerging A and B threats and opportunities that may arise that are driven by rapid C	2016	Public	short answer	verification	Bounded answer	Verification/Qualification
2103	9	How can Xs support Y in Zs	2016	Public	long answer	Explanation	Unbounded answer	Example/Explanation
2104	9	How can technology support the effective application of pedagogy	2016	Public	long answer	Explanation	Unbounded answer	Example/Explanation
2105	13	What has research got to say about Xs for Ys	2016	Public	long answer	example	Unbounded answer	Example/Explanation
2106	12	How can X equip itself to make the most of Y	2016	Public	long answer	explaining possibilities	Unbounded answer	instrumental/procedural
2107	24	We have today outlawed X Ã„Â¶ Can Y address Z, and how can they do so in the face of Z	2016	Public	short answer	qualifying possibilities	Bounded answer	Verification/Qualification
2108	19	What is the workaround for the conflict between short-term pressures on X and the long-term nature of Ys	2016	Public	long answer	example	Unbounded answer	Example/Explanation
2109	28	What can `X in Y' do about the Z who is willing, and will soon be able, to make As in B, anywhere in C	2016	Public	short answer	Verification	Bounded answer	Verification/Qualification
2110	11	Why do I need X when I have Y	2016	Public	long answer	explanation	Unbounded answer	Example/Explanation
2111	10	What is the value X will add in future	2016	Public	long answer	forecasting	Unbounded answer	forecasting
2112	34	Can X make me a Y, or should only the Y be allowed to use X Will meeting the opportunities and threats of the Z require us to be less A, or more	2016	Public	short answer	qualifying possibilities	Bounded answer	Verification/Qualification
2113	54	Local Xs (the biggest single Y on the Z As) have a B variously estimated at C; the current D commitment of E will keep things in a steady state but not really tackle the B. Is the balance of F between G and H X calibrated	2016	Public	short answer	verification	Bounded answer	Verification/Qualification
2114	12	In particular, how can we improve the X/Y of Z	2016	Public	long answer	explaining possibilities	Unbounded answer	instrumental/procedural
2115	32	What does the changing nature of governance and constitutional settlements in England (i.e. City Deals and bodies like Transport for the North or West Midlands Integrated Transport Authority) mean for transport policy	2016	Public	long answer	Causal consequence	Unbounded answer	Causal Analysis
2116	35	How do we build up X Ys to Zs in A ways, given the predictions that Bs will become more common in the future	2016	Public	long answer	explaining possibilities	Unbounded answer	instrumental/procedural
2117	16	How can X help Ys to transform Zs to reduce A and B for Zs	2016	Public	long answer	explaining possibilities	Unbounded answer	instrumental/procedural
2118	8	How important to X is Y	2016	Public	long answer	Explanation	Unbounded answer	Example/Explanation
2119	25	Dynamics of decision-making. How do real Xs of Y acting in decision-making Xs handle issues like Z when reaching A	2016	Private	long answer	Explanation	Unbounded answer	Example/Explanation
2120	123	Xs vs Ys. How has the legal world managed to balance fairness with incentives/deterrents	2016	Private	long answer	Explanation	Unbounded answer	Example/Explanation
2121	8	Permanent new X system or only one wave	2016	Public	short answer	verification	Bounded answer	Verification/Qualification
2122	28	FAST vs slow, BIG vs small. Do Xs need to become small to be able to act as a Y (agility, pivoting, failing fast, Z)	2016	Public	short answer	qualifying possibilities	Bounded answer	Verification/Qualification
2123	25	Impact on X. Fast (endowed by Y) is new mantra. Zs are the peak of the iceberg. How will this impact on X's structures	2016	Public	long answer	explaining possibilities	Unbounded answer	instrumental/procedural
2124	25	Will you, as an X at Y, accept me as Z of your A to go deeply into the new Bs mentioned above	2016	Public	short answer	verification	Bounded answer	Verification/Qualification
2125	25	X: What would a X driven organisation really look and feel like for Y, its Zs, A, Bs, small Cs, etc	2016	Public	long answer	forecasting	Unbounded answer	forecasting
2126	16	What are the trends and what is the cutting edge - on X and Y	2016	Public	long answer	explaining possibilities	Unbounded answer	instrumental/procedural
2127	12	How will this change Xs and Ys in the future	2016	Public	long answer	forecasting	Unbounded answer	forecasting
2128	18	How are other Xs mitigating Ys around Z, A, and the need for B	2016	Public	long answer	explaining possibilities	Unbounded answer	instrumental/procedural
2129	32	X: How could Y be better leveraged to give more positive Zs and As given that B can only have sustainable C if the D supports it	2016	Public	long answer	explaining possibilities	Unbounded answer	instrumental/procedural
2130	29	How can X put the right Ys in place, and take the right actions, to ensure that those whose activities Z, act to A	2016	Public	short answer	Verification	Bounded answer	Verification/Qualification
2131	11	What are the opportunities and risks of X	2016	Public	long answer	comparison	Bounded answer	comparison
2132	7	Are there other ways of doing this	2016	Public	short answer	verification	Bounded answer	Verification/Qualification
2134	13	X: What will happen to Y in the next couple of Zs	2016	Public	long answer	forecasting	Unbounded answer	forecasting
2135	22	X: What do I need to know/do/practice/become, as someone who has the potential to be Y, in order to hold Z well	2016	Public	short answer	Verification	Bounded answer	Verification/Qualification
2136	24	How can Xs from the Y and Z enable us to better understand As and Bs particularly those which are difficult to C	2016	Public	long answer	explaining possibilities	Unbounded answer	instrumental/procedural
2137	24	How can we explore the potential of X to enhance the situational awareness of Y Z and enable better informed A	2016	Public	long answer	explaining possibilities	Unbounded answer	instrumental/procedural
2138	24	Can X help us to identify Ys in background Z to recognise indicators of A before progression to B	2016	Public	short answer	qualifying possibilities	Bounded answer	Verification/Qualification
2139	18	How do we enable Xs to process and evaluate large volumes of Y within constrained Zs	2016	Public	long answer	explaining possibilities	Unbounded answer	instrumental/procedural
2140	15	In what ways can Xs better Y complex Z, A and B to Cs	2016	Public	long answer	instrumental/procedural	Unbounded answer	instrumental/procedural
2141	34	The X around Y - to get a better understanding of what causes Y, including the risk factors (what can be done, if anything, to prevent or reduce the likelihood of Z from Y)	2016	Public	long answer	instrumental/procedural	Unbounded answer	instrumental/procedural
2145	9	What is best X future possible for Y Zs	2016	Public	long answer	explanation	Unbounded answer	Example/Explanation
2146	7	X versus Y what works when	2016	Public	long answer	comparison	Bounded answer	comparison
2147	16	X prioritisation versus likelihood of delivering Y do they deliver the same list of Z	2016	Public	short answer	verification	Bounded answer	Verification/Qualification
2148	22	What are the primary constraints to bolstering X systems, and how do you sequence and prioritise Ys in Zs and As	2016	Public	long answer	Causal antecedent	Unbounded answer	Causal Analysis
2149	19	How do you ensure best use of X and Ys to uplift Zs in As	2016	Public	long answer	instrumental/procedural	Unbounded answer	instrumental/procedural
2150	17	Is there a need to pick Xs in Ys within Zs and, if so, how	2016	Public	short answer	verification	Bounded answer	Verification/Qualification
2151	19	How can we best leverage and harness X and Y systems to spur Z in As	2016	Public	long answer	explaining possibilities	Unbounded answer	instrumental/procedural
2152	18	To what extent does increased access to X improve Y and Z in As	2016	Public	short answer	quantifying	Unbounded answer	Explaining/asserting value judgements
2153	21	To what extent can improved X enhance Y within Zs and what are the best modalities of doing so	2016	Public	short answer	quantifying	Unbounded answer	Explaining/asserting value judgements
2154	34	The X presentation of Ys carries significant Zs (e.g. As vs B; C pulls out of D E). How can X understanding exercises best be managed to mitigate these Zs	2016	Public	long answer	explaining value judgement	Unbounded answer	Explaining/asserting value judgements
2155	19	Does Xs Y Z have appropriate coverage across all As	2016	Public	short answer	verification	Bounded answer	Verification/Qualification
2156	21	X: what tools may best enable Y and Z/A for B, C, D, and E	2016	Public	long answer	instrumental/procedural	Unbounded answer	instrumental/procedural
2157	16	What approaches might help strike the best balance between Xs and Y in Z	2016	Public	long answer	explaining possibilities	Unbounded answer	instrumental/procedural
2158	19	Apart from setting the right X, how might Y optimise/accelerate the identification and enabling of new Zs	2016	Public	long answer	explaining possibilities	Unbounded answer	instrumental/procedural
2159	16	What is the role of X as a means of driving Y through Z	2016	Public	long answer	Causal antecedent	Unbounded answer	Causal Analysis
2160	34	Xs have significant implications for Y of Z. What does the latest thinking suggest around uptake (of A or broader Bs) and impact, and how might the implications be managed	2016	Public	long answer	forecasting	Unbounded answer	forecasting
2161	14	What is X and what is good X in the Y context, particularly Z	2016	Public	long answer	explanation	Unbounded answer	Example/Explanation
2162	15	Can X assist with Y for the Z of A and beyond	2016	Public	short answer	qualifying possibilities	Bounded answer	Verification/Qualification
2163	11	What Xs can assist Y in prioritising Zs	2016	Public	long answer	Causal antecedent	Unbounded answer	Causal Analysis
2164	35	In the X context, how much Y and Z to A is reasonable and desirable (in terms of being more beneficial than the current arrangements), and how should we best make the B	2016	Public	long answer	explaining value judgement	Unbounded answer	Explaining/asserting value judgements
2165	24	What are the likely X changes that will affect the delivery of Y in Z, and what can we do to embrace them	2016	Public	long answer	explaining possibilities	Unbounded answer	instrumental/procedural
2166	24	How can X's Y be better integrated with the wider Y needs of the Z, and how can the total requirement be A	2016	Public	long answer	explaining possibilities	Unbounded answer	instrumental/procedural
2167	62	X. Y is built on the principle of Z. There is rising tension within A which consists of B. The core of the C is experiencing impressive D and record levels of E; but Fs in districts such as G and H are increasingly referencing the X . Is X an oxymoron	2016	Public	long answer	explaining possibilities	Unbounded answer	instrumental/procedural
2168	84	X Y transformation. The Z for A is designed to deliver the fastest and the biggest improvement to the Y, B and C of a D X. Alongside new E in F / G and the reconfiguration of Hs, the strategy requires a fundamental change way Is and Js take charge of and responsibility for their own Y and C, whether they are K or L. Is A's M for change fit for purpose	2016	Public	short answer	verification	Bounded answer	Verification/Qualification
2169	63	X. The relationship between Y and Z is being re-cast. X is a key priority for the A. Bs are no longer delivering the range of Cs they have historically provided - and there is evidence that interventions targeting the most Ds have been often been less than is the role of the E in Fs	2016	Public	short answer	verification	Bounded answer	Verification/Qualification
2170	81	X. This unique initiative brings together the Y, the Zs across A and a strong B model with the aim of creating a world-class C. The vision is to transform the D of E by driving F into daily our initial priorities (G, H, I, J) the right ones, and what can we learn from K	2016	Public	long answer	comparison	Bounded answer	comparison
2171	100	X Y. Delivery of the Z A agenda is predicated on a X approach to Y across all B providers in Z. We are building on the lessons from C and the D initiated by E. Our aspiration is to establish, through F , framework for X Y that will be unique in the G. E is in embryonic form at present and our assumptions and outline programme would benefit from H. Is the realisation of I an impossible pipe-dream …	2016	Public	short answer	verification	Bounded answer	Verification/Qualification
2172	49	Mayoral political systems. What lessons can we draw from the practical operation of other Mayoral systems	2016	Public	long answer	example	Unbounded answer	Example/Explanation
2173	25	What are the headline trends in X expected to be over the next few Ys, and what are the key factors shaping those trends	2016	Public	long answer	forecasting	Unbounded answer	forecasting
2174	14	Which Xs have the greatest Y over the next few decades, and why	2016	Public	long answer	explaining possibilities	Unbounded answer	instrumental/procedural
2175	10	In which sectors does X have a Y	2016	Public	long answer	example	Unbounded answer	Example/Explanation
2176	14	What are the implications for the future pipeline of X Y and Z	2016	Public	long answer	forecasting	Unbounded answer	forecasting
2177	21	What are the greatest opportunities for X when it comes to Y and Z in the next few As	2016	Public	long answer	explaining possibilities	Unbounded answer	instrumental/procedural
2178	21	What types of X and Y are most likely to support Z As to maximise Bs in the future	2016	Public	long answer	forecasting	Unbounded answer	forecasting
2180	12	What can we learn from past experience of X and Y	2016	Public	long answer	explanation	Unbounded answer	Example/Explanation
2181	27	How can consensus for change be built quickly in X with complex overlapping Y, in a way that can be replicated across Z	2016	Private	long answer	instrumental/procedural	Unbounded answer	instrumental/procedural
2182	95	Both X and Y habits are based on strong Z and defensible decision making. If delivery partners for A are chosen with these habits, low-value decisions may be made, but doing anything else may be seen as an unacceptable B. Giving Cs and Ds the confidence to try something more hard. Personal B in deviating from the status quo is very high. What are the most effective tools and approaches for giving…	2016	Private	long answer	instrumental/procedural	Unbounded answer	instrumental/procedural
2183	82	X uses Y of Z and major changes are required to mitigate the A of B. Creating a programme of change, with a C around it could create an investable pipeline of projects, lowering D by working directly with Es. Going beyond the and experience of Es, how can trust be built between F and G to strategically access Hs for a G programme	2016	Private	long answer	explaining possibilities	Unbounded answer	instrumental/procedural
2184	16	How can the vision for change be made compelling to Xs and to Y	2016	Private	long answer	Explanation	Unbounded answer	Example/Explanation
2185	14	What impact do Xs and Y overseas have on Z A B, and how	2016	Public	long answer	Causal consequence	Unbounded answer	Causal Analysis
2186	12	How can the X Y work better Z to prevent A B	2016	Public	long answer	explaining possibilities	Unbounded answer	instrumental/procedural
2187	13	How can Xs better Y and Zs work better to prevent A	2016	Public	long answer	explaining possibilities	Unbounded answer	instrumental/procedural
2188	15	How can we better X the Y of Z As to counter B	2016	Public	long answer	explaining possibilities	Unbounded answer	instrumental/procedural
2189	20	What are the X exemplars in Y that Z A should look to in developing its own Bs	2016	Public	long answer	example	Unbounded answer	Example/Explanation
2190	10	What are likely developments in extremism overseas and domestic radicalisation	2016	Public	long answer	Causal consequence	Unbounded answer	Causal Analysis
2191	27	How can X (and in particular, X Y) make better use of our excellence in Z and A as a source of B C	2016	Public	long answer	explaining possibilities	Unbounded answer	instrumental/procedural
2192	30	X Y and Z work in As where more formal Bs are difficult (or impossible). Can we do more to use Y to help build relationships with these As	2016	Public	short answer	qualifying possibilities	Bounded answer	Verification/Qualification
2193	22	How can X tailor our approach to presenting our Ys and Zs in ways that meet the needs of different As	2016	Public	long answer	explaining possibilities	Unbounded answer	instrumental/procedural
2194	12	How can we mainstream X or Y into Z policy development	2016	Public	long answer	instrumental/procedural	Unbounded answer	instrumental/procedural
2195	10	How can X be accelerated in Y environments	2016	Public	long answer	explaining possibilities	Unbounded answer	instrumental/procedural
2197	33	In my current role we have the opportunity to create Xs in Y; but what other levers could Z develop to promote A, particularly in B	2016	Public	long answer	explaining possibilities	Unbounded answer	instrumental/procedural
2198	17	In the X (Y) area, how can we enable Z across the A and B	2016	Public	long answer	explaining possibilities	Unbounded answer	instrumental/procedural
2199	67	As with X in Y, the emerging Z promises many As but has no clear B to drive the C. The benefits of D come with E and F and hence significant upfront G, so how can public policy encourage Hs and Is to scale-up D J the anticipated Ks & Ls, in advance of any proven use-cases	2016	Private	long answer	explaining possibilities	Unbounded answer	instrumental/procedural
2200	116	What evidence exists to determine if X Ys could (or should) be directed more towards engaging Z in leveraging A output to drive B and what Cs would be most effective	2016	Private	long answer	explaining possibilities	Unbounded answer	instrumental/procedural
2201	14	What do we know about public sector/public service efficiency how should we measure it	2016	Public	long answer	explaining value judgement	Unbounded answer	Explaining/asserting value judgements
2202	34	What would work in delivering a step change improvement in X in all parts of Y, and what are the barriers to and means of achieving it (again, based on the evidence)	2016	Public	long answer	forecasting	Unbounded answer	forecasting
2203	10	They say X is good for Y. Is it always	2016	Public	short answer	verification	Bounded answer	Verification/Qualification
2204	11	Why do we have so many Xs with Ys	2016	Public	long answer	Explanation	Unbounded answer	Example/Explanation
2205	21	Does X have a particular problem with large numbers of Ys in the Z of A	2016	Public	short answer	verification	Bounded answer	Verification/Qualification
2206	47	My bookshelf groans under the weight of Xs published over the last few years all dealing with similar issues - A, B, C, D. We have to produce another one - on 'life chances'. Is it doomed to a similarly short shelf-life	2016	Public	short answer	verification	Bounded answer	Verification/Qualification
2207	13	What do we need to X to understand the changing nature of Y	2016	Public	long answer	instrumental/procedural	Unbounded answer	instrumental/procedural
2208	15	What gaps in X/Y hamper Z in the field of A/B	2016	Public	long answer	instrumental/procedural	Unbounded answer	instrumental/procedural
2209	18	What can we learn from research in X about Y in Z	2016	Public	long answer	explanation	Unbounded answer	Example/Explanation
2210	26	What does the evidence suggest is the right response on situations like X where areas have been dependent to some degree on a particular Y	2016	Public	long answer	explaining possibilities	Unbounded answer	instrumental/procedural
2211	19	What have we learnt about the use of Xs/Ys and instruments like Z in the delivery of As	2016	Public	long answer	example	Unbounded answer	Example/Explanation
2212	19	What good examples are there of how Xs are considering using Y to change the way we deliver Zs	2016	Public	long answer	example	Unbounded answer	Example/Explanation
2213	16	What are the challenges of Xs for our current frameworks of Y and Z	2016	Public	long answer	example	Unbounded answer	Example/Explanation
2214	10	How can we encourage X in Y	2016	Public	long answer	explaining possibilities	Unbounded answer	instrumental/procedural
2215	20	What are the causes of (and remedies for) the flat-lining of X in Y since Z	2016	Public	long answer	Causal antecedent	Unbounded answer	Causal Analysis
2216	17	How can we improve X in large Ys (subject to high Z and changing As)	2016	private	long answer	explanation	Unbounded answer	Example/Explanation
2217	25	What is the modern (and X) thinking about Y (e.g. the extent and nature of Z; linkages with broader A; B; C)	2016	private	long answer	example	Unbounded answer	Example/Explanation
2218	14	What are the Xs, Ys and Zs and prospects across the A region	2016	private	long answer	example	Unbounded answer	Example/Explanation
2219	16	What are the X and Ys in Z and their impact on external A	2016	private	long answer	Causal consequence	Unbounded answer	Causal Analysis
2220	14	Xs. How to maximise the positive impact of installing Xs across Y	2016	Public	long answer	explaining possibilities	Unbounded answer	instrumental/procedural
2221	13	X and Y. How to Z As in B	2016	Public	long answer	instrumental/procedural	Unbounded answer	instrumental/procedural
2222	15	Is the X, Y and Z distinction between A and Bs in need of adjustment	2016	Public	short answer	verification	Bounded answer	Verification/Qualification
2223	30	The future of Xs in Y: What role is there for Zs and other As in accompanying B and managing its C effects	2016	Public	long answer	forecasting	Unbounded answer	forecasting
2224	12	How can X foster Ys by better matching Zs to As	2016	Public	long answer	explaining possibilities	Unbounded answer	instrumental/procedural
2225	14	What does the changing nature of X mean for Y/Z	2016	Public	long answer	Causal consequence	Unbounded answer	Causal Analysis
2226	21	What is gained and what might be lost, in translating Xs into the forms of Y most valued by Zs	2016	Public	long answer	comparison	Bounded answer	comparison
2227	17	What relationships exist between the work of Xs, Ys, and Zs based in As	2016	Public	long answer	example	Unbounded answer	Example/Explanation
2228	20	What different forms of managing X are commonly employed, and what are the underpinning Y and Z assumptions each makes	2016	Public	long answer	explanation	Unbounded answer	Example/Explanation
2229	13	How best can X be recognised and taken account of when Y	2016	Public	long answer	explaining value judgement	Unbounded answer	Explaining/asserting value judgements
2230	11	What role is played in decision-making by Xs	2016	Public	long answer	Causal antecedent	Unbounded answer	Causal Analysis
2231	22	How might Xs in the Y balance competing visions of the Z in their efforts to deliver the A's Bs	2016	Public	long answer	explaining possibilities	Unbounded answer	instrumental/procedural
2232	15	How can we better bring together X, Y and Z to improve A	2016	Public	long answer	explaining possibilities	Unbounded answer	instrumental/procedural
2233	19	How can we further encourage the X and Y of Z to treat A more effectively	2016	Public	long answer	explaining possibilities	Unbounded answer	instrumental/procedural
2234	43	Can we significantly develop evidence of the extent of the X posed to Ys by extensive Z use in As, to inform a B to reduce antibiotic use, which the C is seeking to agree with D and other Es	2016	Public	short answer	qualifying possibilities	Bounded answer	Verification/Qualification
2235	27	Should Xs be making more effort to shift Y for Z away from A and towards B, and what role can Cs play in this	2016	Public	short answer	value judgement	Unbounded answer	Explaining/asserting value judgements
2236	20	What does the future of X look like, and how can Ys incentivise rapid, real-time, Zs	2016	Public	long answer	forecasting	Unbounded answer	forecasting
2237	20	What Xs to treat Ys have the most promise, and how should Zs and A Bs support them	2016	Public	short answer	value judgement	Unbounded answer	Explaining/asserting value judgements
2238	16	What can and should Xs do to promote Y in both Zs and As	2016	Public	long answer	explaining value judgement	Unbounded answer	Explaining/asserting value judgements
2239	37	As X continues to disrupt Y and Zs, what can As and others do to ensure Bs around the world are beneficiaries and not the victims of C	2016	Public	long answer	explaining possibilities	Unbounded answer	instrumental/procedural
2240	14	What are the implications of X for Y in Zs	2016	Public	long answer	Causal consequence	Unbounded answer	Causal Analysis
2241	14	How can X be made more Y when Z or A is scarce	2016	Public	long answer	explaining possibilities	Unbounded answer	instrumental/procedural
2242	21	What can Xs do to boost Y and close Z at A in B	2016	Public	long answer	explaining possibilities	Unbounded answer	instrumental/procedural
2243	29	How can the X and policy Ys Z to facilitate greater A between Bs and Cs, particularly in key D domains such as E and F	2016	Public	long answer	explaining possibilities	Unbounded answer	instrumental/procedural
2244	49	One of the ways we can respond to X between Ys and Zs is to adopt flexible standards which can change with domain and As. What can we learn from how standards have developed in B, for how we develop data C standards	2016	Private	long answer	explaining possibilities	Unbounded answer	instrumental/procedural
2245	22	Which Xs can we harness to ensure that Ys are utilised not just to reduce Z, but to protect it	2016	Private	short answer	qualifying possibilities	Bounded answer	Verification/Qualification
2246	47	What X considerations should inform policy, and how do factors like Y, Z or A, B, including issues of C, and level of D, relate to these considerations	2016	Private	short answer	value judgement	Unbounded answer	Explaining/asserting value judgements
2247	15	How can X and Y enable an informed and productive national dialogue around Z	2016	Private	long answer	explaining possibilities	Unbounded answer	instrumental/procedural
2248	49	Currently X expects the primary Ys of its Zs to be As; in the future this may change to Bs which are able to carry out C with greater independence. As this transition occurs, how will this change the way in which Ds are used	2016	Private	long answer	forecasting	Unbounded answer	forecasting
2249	20	How can we understand the Xs and benefits of Y, Z and A for B for social policy	2016	Private	long answer	explanation	Unbounded answer	Example/Explanation
2250	23	What are the main advances in X programme evaluation, and what can be learned from programme evaluations in other policy fields	2016	Public	long answer	example	Unbounded answer	Example/Explanation
2251	22	What are the potentials and limitations of Xs and Ys and analyses of Z for A policy evaluations	2016	Public	long answer	comparison	Bounded answer	comparison
2252	27	What features of the various existing types of Xs are suitable to create the conditions for a Y of peripheral Zs	2016	Public	long answer	Causal antecedent	Unbounded answer	Causal Analysis
2253	20	What are the most central barriers and facilitators to the growth of Xs in Ys	2016	Public	long answer	comparison	Bounded answer	comparison
2254	33	How can the X and Ys Z policies be improved to foster an optimal contribution to the Ys and X's A, B, C and D	2016	Public	long answer	explaining possibilities	Unbounded answer	instrumental/procedural
2255	29	What features of X Y need to be improved to fully exploit the potential of X's Z in facilitating A, B and C	2016	Public	long answer	Causal antecedent	Unbounded answer	Causal Analysis
2256	39	How has the X of Y impacted on Z, A and our understanding of the B; and how can we reassert or rethink the C and D and impact of E in this new context	2016	Public	long answer	Causal antecedent	Unbounded answer	Causal Analysis
2257	24	What are the challenges to the adoption of X for encouraging Y or Z, and how can these be addressed and overcome	2016	Public	long answer	Causal antecedent	Unbounded answer	Causal Analysis
2258	13	What are the key influences on the adoption of Xs in Y	2016	Public	long answer	Causal antecedent	Unbounded answer	Causal Analysis
2259	9	What factors determine X	2016	Public	long answer	explanation	Unbounded answer	Example/Explanation
2260	11	What is X when does it happen, to whom and why	2016	Public	short answer	Verification	Bounded answer	Verification/Qualification
2261	4	Can we predict X	2016	Public	long answer	Explanation	Unbounded answer	Example/Explanation
2262	5	How can X be reduced	2016	Public	long answer	explaining possibilities	Unbounded answer	instrumental/procedural
2263	21	How can we help Xs to get in to more Ys and change Z while they re at it	2016	Public	long answer	explaining possibilities	Unbounded answer	instrumental/procedural
2264	18	Is there, and what is the nature of, the shift from X to Y in relation to Z	2016	Public	short answer	verification	Bounded answer	Verification/Qualification
2265	29	How can we move away from a X model based on Y to one based on looking for a Z in multiple and ever growing As	2016	Public	long answer	explaining possibilities	Unbounded answer	instrumental/procedural
2266	8	What might X mean for Y	2016	Public	long answer	explanation	Unbounded answer	Example/Explanation
2267	11	How quickly will X be adopted in Y	2016	Public	long answer	Explanation	Unbounded answer	Example/Explanation
2268	30	What are the features which characterise different types of Xs and how is it best to analyse the evolution of these Xs in the context of their Ys	2016	Public	long answer	explaining possibilities	Unbounded answer	instrumental/procedural
2269	21	What are the optimal approaches and strategies to use Xs (on e.g. Y and Z) to inform A	2016	Public	long answer	instrumental/procedural	Unbounded answer	instrumental/procedural
2271	21	What are potentials and limitations of Xs and Ys and analyses of Z for A policy evaluations	2016	Public	long answer	comparison	Bounded answer	comparison
2273	48	With the backdrop of a vibrant X, but with a split Y (under one Z with two As); and declining B but stable C situation, how can D E still perform her Fs efficiently and provide excellent Gs in an ever-changing environment	2016	Public	long answer	explaining possibilities	Unbounded answer	instrumental/procedural
2274	35	What Xs and Ys like Z, can assist A B to engage the C and Ds; and foster E in formulating F to meet challenges in G	2016	Public	long answer	instrumental/procedural	Unbounded answer	instrumental/procedural
2275	24	How is A evolving and adapting in a changing Y and how can new Zs on A be established as a result	2016	Public	long answer	explaining possibilities	Unbounded answer	instrumental/procedural
2276	24	How should X manage a proven Y that supports key Zs and As	2016	Public	long answer	explaining value judgement	Unbounded answer	Explaining/asserting value judgements
2277	24	How should we manage Xs relating to Y, Z and A resulting from Bs like C, D, E and F	2016	Public	long answer	explaining value judgement	Unbounded answer	Explaining/asserting value judgements
2278	23	How should we manage X to enhance Y, Z, A and B of Cs of the D of E	2016	Public	long answer	explaining value judgement	Unbounded answer	Explaining/asserting value judgements
2279	24	How can X use Y and Z as a catalyst for A of the B and C	2016	Public	long answer	explaining possibilities	Unbounded answer	instrumental/procedural
2280	44	Other Xs in the region, such as Y X and Z have built integrated As. Will Y X and Z be able to put predictive policing into reality through their As	2016	Public	short answer	verification	Bounded answer	Verification/Qualification
2281	14	Are there other examples of using Xs together with Y	2016	Private	short answer	verification	Bounded answer	Verification/Qualification
2282	13	In this context, what might be relevant new models of X	2016	Private	long answer	explaining possibilities	Unbounded answer	instrumental/procedural
2283	20	Are there new models of X emerging in relation to working with Y to tackle Z challenges	2016	Private	short answer	verification	Bounded answer	Verification/Qualification
2284	12	What does effective X look like, and what conditions best enable it	2016	Public	long answer	explanation	Unbounded answer	Example/Explanation
2285	23	How should our Xs evolve in line with Ys to ensure Zs maintain the appropriate balance between A and B	2016	Public	long answer	explaining value judgement	Unbounded answer	Explaining/asserting value judgements
2286	16	Where should we set the balance between the need for X with the demand for Y	2016	Public	long answer	instrumental/procedural	Unbounded answer	instrumental/procedural
2287	9	How do we secure public trust in secret oversight	2016	Public	long answer	explaining possibilities	Unbounded answer	instrumental/procedural
2288	9	How might Xs themselves participate in Y	2016	Public	long answer	explanation	Unbounded answer	Example/Explanation
2289	11	What other models of X and Y might we learn from	2016	Public	long answer	example	Unbounded answer	Example/Explanation
2290	21	How does proficiency in X affect Y and Z and A of Bs in Cs across D today	2016	Public	long answer	explaining possibilities	Unbounded answer	instrumental/procedural
2291	19	How might Xs or Ys be effectively created to enhance Z at the A and B level	2016	Public	long answer	explaining possibilities	Unbounded answer	instrumental/procedural
2292	21	What kinds of factors (X, Y, Z) are associated with A or B among Cs in D	2016	Public	long answer	Causal antecedent	Unbounded answer	Causal Analysis
2293	15	What can we learn from these factors to decrease X in Ys and Zs	2016	Public	long answer	explanation	Unbounded answer	Example/Explanation
2294	14	What can we do to make Xs more Y to the impacts from Z	2016	Public	long answer	explaining possibilities	Unbounded answer	instrumental/procedural
2295	14	What role can X play in supporting better Y and Z	2016	Public	long answer	Causal consequence	Unbounded answer	Causal Analysis
2296	11	How can we encourage Xs to Y more for Z	2016	Private	long answer	Explanation	Unbounded answer	Example/Explanation
2297	14	How can we help Xs who are at risk of falling into problem Y	2016	Private	long answer	Explanation	Unbounded answer	Example/Explanation
2298	12	How can we better X Ys to improve outcomes for Zs	2016	Private	long answer	explanation	Unbounded answer	Example/Explanation
2299	9	How can we improve X in Y	2016	Private	long answer	explanation	Unbounded answer	Example/Explanation
2300	8	How can we reduce X in Y	2016	Private	long answer	Explanation	Unbounded answer	Example/Explanation
2301	16	How can we systematically fill Xs of what works to improve Y and Z	2016	Private	long answer	explanation	Unbounded answer	Example/Explanation
2302	13	What could X/Y and Zs mean for the whole A	2016	Public	short answer	qualifying possibilities	Bounded answer	Verification/Qualification
2303	23	Is it really possible for Xs in the rest of Y and Z to catch up with A and B	2016	Public	short answer	verification	Bounded answer	Verification/Qualification
2304	24	What are the likely impacts of X which will allow Ys (collectively) to retain Zs by A	2016	Public	long answer	forecasting	Unbounded answer	forecasting
2305	29	To what extent could X reduce the effectiveness of Ys for Zs and other As to achieve better outcomes, better B and improved C	2016	Public	short answer	quantifying	Unbounded answer	Explaining/asserting value judgements
2306	12	Why has X Y consistently lagged behind Y in recent decades	2016	Private	long answer	Explanation	Unbounded answer	Example/Explanation
2307	10	What X, Y, Z and policy changes might affect this	2016	Private	long answer	example	Unbounded answer	Example/Explanation
2308	21	Would a more X Y increase Z, and if so, what can A do to support and encourage such B	2016	Private	short answer	qualifying possibilities	Bounded answer	Verification/Qualification
2309	22	The dynamics of X how can Y and Zs help us forecast potential trends in the A	2016	Private	long answer	Causal antecedent	Unbounded answer	Causal Analysis
2310	17	The drivers of a decline in X can the decline be simply attributed to Ys	2016	Private	short answer	qualifying possibilities	Bounded answer	Verification/Qualification
2311	25	Why is X Y so much smaller in Z than elsewhere, and how will demand change in A	2016	Private	short answer	qualifying possibilities	Bounded answer	Verification/Qualification
2312	21	How can X support Ys to meet increasing Zs whilst reducing As	2016	Private	long answer	explaining possibilities	Unbounded answer	instrumental/procedural
2313	14	Do new X techniques offer an opportunity to significantly boost new Y	2016	Private	short answer	verification	Bounded answer	Verification/Qualification
2314	16	What might X do to help unlock and lever more Y into Z	2016	Public	long answer	explaining possibilities	Unbounded answer	instrumental/procedural
2315	19	What forms of X do Ys have and what might Z do to help harness these	2016	Public	long answer	explaining possibilities	Unbounded answer	instrumental/procedural
2319	32	X is interested in meeting Ys ahead of the main Zs to discuss what A has to say about how to B with and C D and their Es.	2016	Public	long answer	explaining value judgement	Unbounded answer	Explaining/asserting value judgements
2322	18	Xs: what are the possible characteristics of Xs and Ys we can t yet foresee	2016	Public	long answer	example	Unbounded answer	Example/Explanation
2323	30	X: what are the Ys of the forecast X of much Z and more A, for example for B, C, D proposals, E, etc.	2016	Public	long answer	Causal consequence	Unbounded answer	Causal Analysis
2324	29	X: what two or three Xs now in Y or still Z should As be looking to understand as they head for B and C	2016	Public	short answer	value judgement	Unbounded answer	Explaining/asserting value judgements
2325	9	how to get Xs back into Y	2016	Public	long answer	explanation	Unbounded answer	Example/Explanation
2327	13	How can we mobilise the power of X to help make Ys successful	2016	Public	long answer	explaining possibilities	Unbounded answer	instrumental/procedural
2328	20	What X and Ys do we need at our disposal to help Zs, As and Bs make better decisions	2016	Public	long answer	instrumental/procedural	Unbounded answer	instrumental/procedural
2329	19	What are the opportunities for new partnerships in X across Y, Z and A to foster B	2016	Public	long answer	Causal antecedent	Unbounded answer	Causal Analysis
2333	5	Is X ever Y neutral	2016	Public	short answer	verification	Bounded answer	Verification/Qualification
2334	26	What are some Xs that over the next Ys may become widely applicable and which of these may attract wide Z	2016	Public	long answer	forecasting	Unbounded answer	forecasting
2335	14	How do Xs influence what and how Y is undertaken, prioritised and received	2016	Public	long answer	explaining possibilities	Unbounded answer	instrumental/procedural
2336	29	What are good models of X to negotiate rapid Y with possible long-term impact on the one hand, and desire for short-term resolutions and certainty on the other	2016	Public	long answer	example	Unbounded answer	Example/Explanation
2337	16	What lessons can be learned from different Xs about how Ys is Z	2016	Public	long answer	example	Unbounded answer	Example/Explanation
2338	18	X and Y within Zs: what actions can really make a difference in the A of an Z	2016	Public	long answer	instrumental/procedural	Unbounded answer	instrumental/procedural
2339	10	How do Xs need to adapt to Y	2016	Public	long answer	Explanation	Unbounded answer	Example/Explanation
2340	10	What do we know about X and Y in Zs	2016	Public	long answer	example	Unbounded answer	Example/Explanation
2341	15	What is known about the effectiveness of different approaches to X (and emerging models)	2016	Public	long answer	example	Unbounded answer	Example/Explanation
2343	14	What is known about effectiveness of different Xs (and relative Y)	2016	Public	long answer	example	Unbounded answer	Example/Explanation
2344	23	How can change in X be led and managed more effectively, in particular through strengthening Ys between Z and A	2016	Public	long answer	explaining possibilities	Unbounded answer	instrumental/procedural
2345	17	What could a future vision for X be in Y, in a more Z and A B	2016	Public	long answer	forecasting	Unbounded answer	forecasting
2346	28	What is the evidence of the contribution of X to Y, with particular respect to models and approaches that relate to Z, A, B and C	2016	Public	long answer	example	Unbounded answer	Example/Explanation
2347	24	How can we harness the potential of Xs and Y within policy, to better target Zs and improve the impact of programmes	2016	Public	long answer	explaining possibilities	Unbounded answer	instrumental/procedural
2348	32	How can we better target policy Xs and use policy Ys, to improve Z A (and B), particularly thinking about C, D and E (e.g F, G etc).	2016	Public	long answer	explaining possibilities	Unbounded answer	instrumental/procedural
2349	35	What do we know about the impact of social media, online forms of communication and infiltration of tech into daily lives, on notions of the self, particularly in relation to mental health of young people	2016	Public	long answer	Causal consequence	Unbounded answer	Causal Analysis
2352	24	What are the barriers, motivations and benefits of X Y, and how we can encourage wider participation and Z in this area	2016	Public	long answer	Causal antecedent	Unbounded answer	Causal Analysis
2353	30	How can we ensure a focus and greater emphasis on bridging existing Xs and harness the potential of Y initiatives for building Z across As and Bs	2016	Public	long answer	explaining possibilities	Unbounded answer	instrumental/procedural
2354	37	How can we harness the potential of X and Y, particularly exploring our approach to Z, balancing a focus on A with where we might achieve the greatest impact	2016	Public	long answer	explaining possibilities	Unbounded answer	instrumental/procedural
2359	12	How can X Ys in Z be influenced and changed	2016	Public	long answer	explaining possibilities	Unbounded answer	instrumental/procedural
2360	9	What are innovative X techniques and innovative Ys	2016	Public	long answer	example	Unbounded answer	Example/Explanation
2361	11	What are current constraints to X which Y can influence	2016	Public	long answer	Causal antecedent	Unbounded answer	Causal Analysis
2362	12	Where is X heading on Ys and innovative use of Zs	2016	Public	long answer	forecasting	Unbounded answer	forecasting
2363	21	What further X is possible in wider Y including Z, A and Bs where C Ds/Es can commercialise world leading Fs/Gs	2016	Public	long answer	explaining possibilities	Unbounded answer	instrumental/procedural
2364	20	What are Xs in Ys to improve Z or A in B, and in C (business/domestic)	2016	Public	long answer	Causal antecedent	Unbounded answer	Causal Analysis
2365	14	What are potential future trends in X, especially Y, Z and A	2016	Private	long answer	forecasting	Unbounded answer	forecasting
2366	15	What might the future of X look like, including Y, Z and A	2016	Private	long answer	forecasting	Unbounded answer	forecasting
2367	35	What is the relationship between the X of any Y (the Z supplies available to it, minus the Z it took to make them available), and the potential size and value of that Y	2016	Public	long answer	Causal antecedent	Unbounded answer	Causal Analysis
2368	31	What have been the rates of change in X of Y and Zs in the past, and what rates of change might be possible in the future	2016	Public	long answer	forecasting	Unbounded answer	forecasting
2369	34	How has the X Y return on Z ratio of A, and of A, changed in the past, and how is it likely to change in the future	2016	Public	long answer	explaining possibilities	Unbounded answer	instrumental/procedural
2370	20	What are the implications for X of any changes in the Y Z A on B	2016	Public	long answer	Causal consequence	Unbounded answer	Causal Analysis
2371	24	How can Xs and Ys make better use of Z and A to inform B and C approaches to D provision	2016	Public	long answer	explaining possibilities	Unbounded answer	instrumental/procedural
2372	18	How can we blend X (Y) thinking about basic Zs with A rooted in B/Cs	2016	Public	long answer	explaining possibilities	Unbounded answer	instrumental/procedural
2373	16	How can the insights of X be drawn on to develop Ys rooted in Zs	2016	Public	long answer	explaining possibilities	Unbounded answer	instrumental/procedural
2374	17	What are the implications of the increasing use and expansion of X, for example in Y	2016	Public	long answer	Causal consequence	Unbounded answer	Causal Analysis
2375	42	X is increasingly being used as a way to reduce the reliance on Ys of Zs and As, for example in Bs. Does X really promote C and increase D as the rhetoric so often claims	2016	Public	short answer	verification	Bounded answer	Verification/Qualification
2376	31	How could X and Ys be developed to support Zs to understand the clustering of A and Bs in the lives of those they seek to C	2016	Public	long answer	explaining possibilities	Unbounded answer	instrumental/procedural
2377	19	Do Xs offer a valid and viable alternative to Ys in assessing the effectiveness of Zs	2016	Public	short answer	verification	Bounded answer	Verification/Qualification
2378	9	How are Xs starting to impact Y	2016	Public	long answer	explanation	Unbounded answer	Example/Explanation
2379	13	What is the current impact of Xs on Ys and Zs	2016	Public	long answer	Causal consequence	Unbounded answer	Causal Analysis
2380	13	What are the realities of X delivery and usage in Y	2016	Public	long answer	example	Unbounded answer	Example/Explanation
2381	12	How are Xs and Ys impacting the usage of Zs	2016	Public	long answer	Causal consequence	Unbounded answer	Causal Analysis
2382	14	Which areas of X are the ones to watch in the near future	2016	Public	long answer	forecasting	Unbounded answer	forecasting
2383	15	In terms of X propositions, what is the Y for Zs	2016	Public	long answer	example	Unbounded answer	Example/Explanation
2384	17	What are the key X requirements that Ys need to address in the near future	2016	Public	long answer	Causal consequence	Unbounded answer	Causal Analysis
2385	14	How can we support Xs to become Ys as well as Zs	2017	Public	long answer	explaining possibilities	Unbounded answer	instrumental/procedural
2386	10	What do we know about X and Ys	2017	Public	long answer	example	Unbounded answer	Example/Explanation
2387	11	Would better X of Y lead to better Z of Y	2017	Public	short answer	verification	Bounded answer	Verification/Qualification
2388	15	How can new XS lead to different ways of Y for Zs and As	2017	Public	long answer	explaining possibilities	Unbounded answer	instrumental/procedural
2389	12	What do we know about X transferability of different types of Y	2017	Public	long answer	example	Unbounded answer	Example/Explanation
2390	13	Is there a way to measure/understand causality between X and Y	2017	Public	short answer	verification	Bounded answer	Verification/Qualification
2391	22	What new and alternative sources of information should the government draw upon to inform its policy formulation, decision making and crisis management	2017	Public	short answer	value judgement	Unbounded answer	Explaining/asserting value judgements
2392	19	How can X help in finding and collecting relevant, credible and timely Y from the vast spectrum of Zs	2017	Public	long answer	explaining possibilities	Unbounded answer	instrumental/procedural
2393	17	What Xs, Ys and Zs will A need to handle, assess, share and utilise B	2017	Public	long answer	instrumental/procedural	Unbounded answer	instrumental/procedural
2394	19	What are the risks with this new approach to X such as Y, Z, A and Bs	2017	Public	long answer	Causal consequence	Unbounded answer	Causal Analysis
2395	18	How should X assess the Y, Z, A, and B of C across the spectrum of Ds	2017	Public	long answer	explaining value judgement	Unbounded answer	Explaining/asserting value judgements
2396	35	What examples, X and Y, in Z, A, B and C, could provide evidence of success or best practice in finding and using D, E, and F that G could learn from	2017	Public	long answer	example	Unbounded answer	Example/Explanation
2397	16	Are there examples (from X or other areas) of how these have been applied successfully	2017	Private	short answer	verification	Bounded answer	Verification/Qualification
2398	16	How can this uncertainty be effectively incorporated in the X/Y of Zs or other A	2017	Private	long answer	instrumental/procedural	Unbounded answer	instrumental/procedural
2399	36	X behaviour: We also know that Y in Z will require Xs and As to behave differently to today. How can we effectively engage Xs and As in the transition to B	2017	Private	long answer	Explanation	Unbounded answer	Example/Explanation
2400	12	What are the barriers/risks and what can be done to overcome them	2017	Private	long answer	instrumental/procedural	Unbounded answer	instrumental/procedural
2401	73	Uncertainty, in the context of X: What are the different approaches/frameworks that used to develop Ys in the face of significant uncertainty, for example in the case of Z	2017	Private	long answer	instrumental/procedural	Unbounded answer	instrumental/procedural
2402	32	Engaging stakeholders in the X: Are there other mechanisms beyond those used at present (eg Ys) which could improve Z's engagement with the X on these types of issues	2017	Private	short answer	verification	Bounded answer	Verification/Qualification
2403	18	How can we optimise our relationship with X in order to balance Y, Z and A objectives	2017	Public	long answer	Causal antecedent	Unbounded answer	Causal Analysis
2404	15	What could developments in Xs mean for the way we understand our place within Y	2017	Public	short answer	qualifying possibilities	Bounded answer	Verification/Qualification
2405	17	How can different types of X, including Y and traditional X, be combined when formulating Z	2017	Public	long answer	Causal antecedent	Unbounded answer	Causal Analysis
2406	12	What is the role of X when mobilising Y for Z	2017	Public	long answer	Causal antecedent	Unbounded answer	Causal Analysis
2407	9	How can we X the way Y is delivered	2017	Private	long answer	Explanation	Unbounded answer	Example/Explanation
2409	7	How can X improve Y	2017	Private	long answer	explanation	Unbounded answer	Example/Explanation
2410	20	What are the most important developments in X and Ys for the future of the Z and why	2017	Private	long answer	explanation	Unbounded answer	Example/Explanation
2411	21	What can the experience of X (the Y and its wider Zs) teach us about how to catalyse or facilitate A	2017	Private	long answer	instrumental/procedural	Unbounded answer	instrumental/procedural
2412	20	What are the most effective policy tools we can use to generate X outside of Y and Z	2017	private	long answer	instrumental/procedural	Unbounded answer	instrumental/procedural
2414	18	How can we expand access to X, and in particular Y, outside of Z and A	2017	private	long answer	instrumental/procedural	Unbounded answer	instrumental/procedural
2415	14	How can Xs around Y learn from each other more consistently and effectively	2017	private	long answer	instrumental/procedural	Unbounded answer	instrumental/procedural
2416	12	Is there an ideal end state for the X's Y programme	2017	private	short answer	verification	Bounded answer	Verification/Qualification
2417	18	How can we best encourage and harness the X of Ys at Z's As	2017	private	long answer	instrumental/procedural	Unbounded answer	instrumental/procedural
2418	14	How can X be used to deliver wider policy ambitions both Y and Z	2017	private	long answer	instrumental/procedural	Unbounded answer	instrumental/procedural
2419	15	How are Xs and Ys progressing for the new Z	2017	Public	long answer	Explanation	Unbounded answer	Example/Explanation
2420	25	What X can shed light on usable methods for Y and Z in order to help As prepare for and shape advances in new Bs	2017	Public	long answer	explaining possibilities	Unbounded answer	instrumental/procedural
2421	13	How will advances in AI, data analytics, machine learning, etc impact on society	2017	Public	long answer	explaining possibilities	Unbounded answer	instrumental/procedural
2422	54	As X issues underpin many parts of the Y in Z, from As relying on the B for their C through D being given Es, to Fs being considered highly G, what can be done to address these issues, regarding both the H and I elements of the J	2017	Public	long answer	explaining possibilities	Unbounded answer	instrumental/procedural
2423	50	X and Y has been identified as a blocker in tackling the Z in A. There is a need for better B and Y with more standardised X, and more Y: are there any insights on how C could help with Ds	2017	Public	short answer	verification	Bounded answer	Verification/Qualification
2424	20	Is there new X we can bring to bear on the Y, Z and A of B and B Cs	2017	Public	short answer	verification	Bounded answer	Verification/Qualification
2425	47	I have a X that putting Y into Z A B will result in a more C and D E. Is there any evidence to support this, and are there examples of where a F (at whatever level) has explicitly integrated Y and A in B frameworks	2017	Public	short answer	verification	Bounded answer	Verification/Qualification
2426	12	Are Xs important for Y and Z in As	2017	Public	short answer	verification	Bounded answer	Verification/Qualification
2427	35	Is it possible to add X to the Y and Z benefits of As in Bs via C, D or other bolt ons such as ensuring that the As are E	2017	Public	short answer	verification	Bounded answer	Verification/Qualification
2428	20	Are better Xs (in relation to Y), more open to Zs, and is that a reinforcing A	2017	Public	short answer	verification	Bounded answer	Verification/Qualification
2429	17	What is the evidence that X works as part of Ys between Zs	2017	Public	long answer	example	Unbounded answer	Example/Explanation
2430	19	What are the opportunities and risks for public policy presented by advances in data science, machine-learning and related technologies	2017	Public	long answer	comparison	Bounded answer	comparison
2431	19	What lessons can be learned from the X and Y of Zs in other As and other Bs	2017	Public	long answer	example	Unbounded answer	Example/Explanation
2439	9	How the X Y (and Z) itself will respond	2017	Public	long answer	explanation	Unbounded answer	Example/Explanation
2441	39	X with Y and evidence. He says: there has been quite a movement in recent years to improve the Z and A of Y and increase X with and understanding of Y. I'd like to know what has hasn't), notable successes and evidence on impact.	2017	Public	long answer	comparison	Bounded answer	comparison
2442	12	Is there evidence of X (Y) in Zs in A	2017	Public	short answer	verification	Bounded answer	Verification/Qualification
2443	19	What do we know about the impact of X and Ys on Z and A	2017	Public	long answer	Causal consequence	Unbounded answer	Causal Analysis
2444	29	If in the short run X challenges Y but in the long runs creates new forms of Y, how far is Z from that long-term position	2017	Public	short answer	qualifying possibilities	Bounded answer	Verification/Qualification
2445	27	Stagnant Xs and Y are said to explain recent Z expressions, yet As who have B least C against D. So what going on	2017	Public	long answer	explanation	Unbounded answer	Example/Explanation
2446	38	What are current Xs and potential future approaches to Y and Z for example in A, B, C or Ds (e.g. E, F, G) and can they be adopted or adapted for better H	2017	private	long answer	instrumental/procedural	Unbounded answer	instrumental/procedural
2447	27	What are the underlying new Xs for example, through Y, Z or A and how can these be introduced into B	2017	private	long answer	Explanation	Unbounded answer	Example/Explanation
2448	34	How can these approaches be designed and presented for X so as to encourage Y, improvement and Z in the As being B, and to encourage C for D using these As	2017	private	long answer	explaining possibilities	Unbounded answer	instrumental/procedural
2449	32	How could a X like Y benefit from more flexible collaboration and co-production including Z and A with B, C or Ds to achieve these aims	2017	private	long answer	instrumental/procedural	Unbounded answer	instrumental/procedural
2450	10	X in Y. What can Z do to help	2017	Public	long answer	explaining possibilities	Unbounded answer	instrumental/procedural
2451	22	X the development of Ys and Zs to support A in B C and D. How is the E perceived	2017	Public	long answer	Explanation	Unbounded answer	Example/Explanation
2452	18	X. What tricks could Y be using to encourage Z to change A about B use	2017	Public	long answer	explaining possibilities	Unbounded answer	instrumental/procedural
2453	38	X change. we increasingly talking about Y of the Z system. As sometimes refer to X change as requiring different approaches (B, C etc) compared to straightforward D and E. What are the differences	2017	Public	long answer	comparison	Bounded answer	comparison
2454	10	Is GDP broken as a measure of progress and success	2017	Public	short answer	verification	Bounded answer	Verification/Qualification
2455	39	X: Y, Z, A and the rise of the B may force Cs to rethink their approach to X for Ds, Es, Fs and Gs. What are the implications for Hs	2017	Public	long answer	Causal consequence	Unbounded answer	Causal Analysis
2456	17	If there was one thing that X should avoid, forestall or prevent, what would it be	2017	Public	long answer	explaining value judgement	Unbounded answer	Explaining/asserting value judgements
2457	12	X: Is there evidence that what Y want from X is changing	2017	Public	short answer	verification	Bounded answer	Verification/Qualification
2458	16	Are the culture wars a US phenomenon or is there evidence of them in Europe too	2017	Public	short answer	verification	Bounded answer	Verification/Qualification
2459	14	How do we best take account of X (particularly on Y outcomes) in decision-making	2017	Public	long answer	explaining value judgement	Unbounded answer	Explaining/asserting value judgements
2463	30	How can partners in a X with competing Ys, based on Z, A and B policy & C imperatives, be brought together to deliver a single D	2017	Public	long answer	explaining possibilities	Unbounded answer	instrumental/procedural
2464	26	How can Xs in Ys for Zs be tracked within such an A and the Bs of C be objectively matched to Ds	2017	Public	long answer	Causal antecedent	Unbounded answer	Causal Analysis
2465	18	How can increases in X and Y as a result of Z and A be measured	2017	Public	long answer	instrumental/procedural	Unbounded answer	instrumental/procedural
2466	17	How can we ensure X doesn t displace our current Y, avoid Z, delivering benefits for all	2017	Public	long answer	explaining possibilities	Unbounded answer	instrumental/procedural
2467	16	How to develop/reflect X in a place of rapid and sustained Y whilst supporting Z	2017	Public	long answer	explanation	Unbounded answer	Example/Explanation
2468	15	How can X within a given place be developed from a very low base	2017	Public	long answer	explaining possibilities	Unbounded answer	instrumental/procedural
2474	30	Is there a X of Y Zs to help decide what kind of Z would be most effective in addressing a given problem (including when Y may not be required)	2017	Public	short answer	verification	Bounded answer	Verification/Qualification
2475	27	Can econometrics and/or statistical techniques from other fields be used to identify the impact of different factors in reducing emissions (e.g. government policies, fuel prices, GDP growth)	2017	Public	short answer	qualifying possibilities	Bounded answer	Verification/Qualification
2476	40	What is the potential role of X as both part of the Y problem (increasing Zs for A) and the solution (improving efficiency in other areas such as B, C and D, or improving resilience to E)	2017	Public	long answer	comparison	Bounded answer	comparison
2477	19	What are the challenges in monitoring Xs from the Y and Z, and opportunities to improve them	2017	Public	long answer	explaining possibilities	Unbounded answer	instrumental/procedural
2478	23	What is the scope to remove Xs in Y, for example through Z such as A, Bs and C	2017	Public	long answer	Causal consequence	Unbounded answer	Causal Analysis
2479	10	What is the landscape of X Y in Z	2017	Public	long answer	explanation	Unbounded answer	Example/Explanation
2480	11	What might be the X demands of future Ys and Zs	2017	Public	long answer	forecasting	Unbounded answer	forecasting
2481	21	How are X projected to change in future, and what are the steps that can be taken to Y them	2017	Public	long answer	forecasting	Unbounded answer	forecasting
2482	14	What are the Xs for Ys and Z (A, B etc.)	2017	Public	long answer	example	Unbounded answer	Example/Explanation
2483	18	What are the major Xs associated with Ys, and how can these Zs be managed	2017	Public	long answer	explaining possibilities	Unbounded answer	instrumental/procedural
2484	7	Is there a way to build-in X	2017	Public	short answer	verification	Bounded answer	Verification/Qualification
2491	11	What does it take for an X to change Y	2017	Public	long answer	explanation	Unbounded answer	Example/Explanation
2492	21	How can engagement with world-class X Ys stimulate Z and A in the B, and indeed C	2017	Public	long answer	explaining possibilities	Unbounded answer	instrumental/procedural
2493	34	How and where do we best direct X's narrative around Y, ensuring that appropriate support is provided to balance Z for all, and support for those with enduring Y As	2017	Public	long answer	instrumental/procedural	Unbounded answer	instrumental/procedural
2494	24	What interventions work best in improving mental health in the workplace, in particular SME's and professions such as teaching, armed forces, and the police	2017	Public	long answer	Causal consequence	Unbounded answer	Causal Analysis
2498	13	How should X design Ys to create Z across A	2017	Public	long answer	explaining value judgement	Unbounded answer	Explaining/asserting value judgements
2499	22	How can we realistically open up X and encourage Y; in particular making Zs a more genuine engagement process	2017	Public	long answer	explaining possibilities	Unbounded answer	instrumental/procedural
2506	21	Which element/pillar of the X should Ys focus on, to have most impact in driving Z in the A	2017	Public	short answer	value judgement	Unbounded answer	Explaining/asserting value judgements
2507	15	What are the long-term X and Y trends or challenges that might affect Z As	2017	Public	long answer	explaining possibilities	Unbounded answer	instrumental/procedural
2508	15	What are the main drivers affecting (X) Ys interest in Z and As	2017	Public	long answer	Causal antecedent	Unbounded answer	Causal Analysis
2509	17	What other policy levers could X Ys to Z i.e., A for B	2017	Public	long answer	Causal antecedent	Unbounded answer	Causal Analysis
2510	25	Should the X focus on setting overall Ys in terms of Zs saved, instead of A of B (as they are currently)	2017	Public	short answer	value judgement	Unbounded answer	Explaining/asserting value judgements
2511	16	What are the best ways of considering the relationship between X and wider Y	2017	Public	long answer	Causal antecedent	Unbounded answer	Causal Analysis
2512	17	How can Xs think about Y in a holistic, Z way and complement A analysis	2017	Public	long answer	explaining possibilities	Unbounded answer	instrumental/procedural
2513	14	How do we best develop our approach to X and focus on outcomes	2017	Public	long answer	explaining possibilities	Unbounded answer	instrumental/procedural
2514	16	What is the latest thinking on X, especially in the context of Y	2017	Public	long answer	example	Unbounded answer	Example/Explanation
2515	25	What is the case for X to play a role in Y and Z to key As, and how do we best do this	2017	Public	short answer	qualifying possibilities	Bounded answer	Verification/Qualification
2522	24	How can X and Y be used for Z purposes and what examples are there of its useful application. Are there constraints	2017	Public	long answer	explaining possibilities	Unbounded answer	instrumental/procedural
2523	21	What other concepts from Xs and Ys can be useful for analysing Zs and As in a policy-relevant way	2017	Public	long answer	Causal antecedent	Unbounded answer	Causal Analysis
2524	24	How far are we toward harnessing X for Y purposes, what are the main constraining factors and what are the necessary underpinning enablers	2017	Public	short answer	qualifying possibilities	Bounded answer	Verification/Qualification
2525	18	What are novel and significant ways to improve X in Y and in Z	2017	Public	long answer	explaining possibilities	Unbounded answer	instrumental/procedural
2526	18	What is best practice for the X and Y of successful Z in As and Bs	2017	Public	long answer	instrumental/procedural	Unbounded answer	instrumental/procedural
2527	28	What considerations should government take into account when developing new governance and regulatory regimes to account for changes in technology, so as to foster innovation while managing risks	2017	Public	short answer	value judgement	Unbounded answer	Explaining/asserting value judgements
2528	23	How can we develop a relationship of X between the Y and the Z in the collection, management and use of their A	2017	Public	long answer	Causal antecedent	Unbounded answer	Causal Analysis
2529	21	What Xs can be developed to make life better for the Y in the Z	2017	Public	long answer	instrumental/procedural	Unbounded answer	instrumental/procedural
2530	77	X Y is a perennial problem that affords few practicable solutions. Traditional X Zs are A rapidly, requiring high levels of B with declining C. D Y is often seen as the answer and is supported by E, but is difficult to sustain over the long term. Are there new Fs provide viable Gs for X Hs, or are they doomed to become totally I (and would that be a bad thing anyway	2017	Public	short answer	verification	Bounded answer	Verification/Qualification
2531	64	X has a Y to double Z within the lifetime of this A, and to see a B in Z every year - very Cs, which represent a huge challenge to deliver. D is far and away the most successful Z E in F, but the model is not other less G Hs and Is. So what to do	2017	Public	long answer	explaining possibilities	Unbounded answer	instrumental/procedural
2532	13	How can X in general best be described and communicated clearly and succinctly	2017	Private	long answer	instrumental/procedural	Unbounded answer	instrumental/procedural
2533	12	How can a potential X in improved Y be best assessed	2017	Private	long answer	explanation	Unbounded answer	Example/Explanation
2534	15	How do long term Xs, Y and Zs shape the condition of As	2017	Public	long answer	Explanation	Unbounded answer	Example/Explanation
2535	25	How can we achieve and maintain X and Y Zs free from harmful impacts of As, Bs and C, Ds and E	2017	Public	long answer	explaining possibilities	Unbounded answer	instrumental/procedural
2536	11	How can we ensure the X use of Ys overall	2017	Public	long answer	explaining possibilities	Unbounded answer	instrumental/procedural
2537	43	X of Ys and Z. Is Z of A and the advent of a wave of disruptive B Cs polarising Y (in the sense that there are a few who are reaping the benefits of Z while a vast majority is left behind)	2017	Public	short answer	verification	Bounded answer	Verification/Qualification
2538	20	Net X destruction/creation by Y Zs. Is there evidence to prove that Y Zs destroy more Xs than they create	2017	Public	short answer	verification	Bounded answer	Verification/Qualification
2539	74	X/Y of Zs and impact on alternative As (B). C and D are two examples of reaction of the Es against the F. Could it be that the G in a few Hs (I, J, K) is more visible in C and D than in other parts of the that this has contributed to the perception of the majority of these Es that L is benefiting only a few	2017	Public	short answer	qualifying possibilities	Bounded answer	Verification/Qualification
2540	49	X is the first Y since Z, and the A has changed beyond all recognition since then how can B and C best work together with the D E to ensure the X delivers the very best benefits for the D	2017	Private	long answer	instrumental/procedural	Unbounded answer	instrumental/procedural
2541	71	The term X has returned to the headlines as a result of Ys and some high-profile Zs. At the heart of the debate are concerns about our ability to retain A and the apparent change in B between Cs and Ds. Es are already an part of our lives as this trend progresses, how should F and G work together to respond	2017	Private	long answer	explaining value judgement	Unbounded answer	Explaining/asserting value judgements
2542	74	X for Y. With an Z and improved As, the scale and complexity of the demands placed on B and C can only continue to increase. X can optimise the use of D, E and identify potential Fs, and support Gs and Hs. This significant and growing challenge for the I J; how can K and L respond to find Ms and Ns	2017	Private	long answer	explaining possibilities	Unbounded answer	instrumental/procedural
2547	13	What are the implications of X for Ys and Z	2017	Public	long answer	explaining possibilities	Unbounded answer	instrumental/procedural
2548	21	What is the latest thinking in X e.g. on issues like Y, future prospects for Z, impact of A etc.	2017	Public	long answer	example	Unbounded answer	Example/Explanation
2549	10	How can X principles be applied effectively in Y	2017	Public	long answer	explaining possibilities	Unbounded answer	instrumental/procedural
2550	13	Where is the strongest evidence around X in Y and Z	2017	Public	long answer	example	Unbounded answer	Example/Explanation
2551	12	How could X contribute more to the Y Z agenda	2017	Public	long answer	explaining possibilities	Unbounded answer	instrumental/procedural
2552	9	What are the defining features of X	2017	Public	long answer	example	Unbounded answer	Example/Explanation
2553	16	Where are the trade-offs between X and other potential objectives for Y Z	2017	Public	long answer	comparison	Bounded answer	comparison
2554	11	What determines the X of Ys like Z	2017	Public	long answer	explanation	Unbounded answer	Example/Explanation
2555	9	What Xs would help to build Y	2017	Public	long answer	explanation	Unbounded answer	Example/Explanation
2556	25	In the current X Y, how can Z A help to build X B, or at least prevent it from being undermined	2017	Public	long answer	explaining possibilities	Unbounded answer	instrumental/procedural
2557	24	In the X of Y in Z, which As could be delivered at B and what A and C options are there	2017	Public	long answer	explaining possibilities	Unbounded answer	instrumental/procedural
2558	17	What would need to be done to deliver these Xs and what different delivery options are there	2017	Public	long answer	instrumental/procedural	Unbounded answer	instrumental/procedural
2559	12	What are the advantages and disadvantages of different approaches and for whom	2017	Public	short answer	Verification	Bounded answer	Verification/Qualification
2560	14	What are the barriers and opportunities, and how can these be overcome or exploited	2017	Public	long answer	comparison	Bounded answer	comparison
2561	12	What are the X and Ys, and how these could be managed/mitigated	2017	Public	long answer	Causal antecedent	Unbounded answer	Causal Analysis
2562	21	What decisions need to be made, who could make them and what X is needed to enable them to be made	2017	Public	short answer	Verification	Bounded answer	Verification/Qualification
2563	25	How can we get better at foresight of Xs (and their impact) that are critical for the structure and performance of Ys	2017	Private	long answer	explanation	Unbounded answer	Example/Explanation
2564	26	What do we know about performance of tight Xs in Ys and Zs with As at different layers of the B	2017	Private	long answer	Explanation	Unbounded answer	Example/Explanation
2565	18	How can one measure and quantify barriers to X resulting from inconsistent Y in Zs	2017	Private	short answer	quantifying	Unbounded answer	Explaining/asserting value judgements
2566	14	Where and how might it be appropriate to X Y rather than Z	2017	Private	long answer	explaining possibilities	Unbounded answer	instrumental/procedural
2567	25	What does X have to say about the appropriateness of the Y in policies which set targets for achieving infrastructure performance	2017	Private	long answer	example	Unbounded answer	Example/Explanation
2568	22	What could Xs do to limit the negative effects of Y both for the effectiveness of Zs and overall A	2017	Private	long answer	explaining possibilities	Unbounded answer	instrumental/procedural
2569	36	The X contribution to improving Ys / reducing Zs if we wanted to improve the Ys of As and Bs, what would we actually do from a X perspective if we follow the evidence	2017	Public	long answer	explaining possibilities	Unbounded answer	instrumental/procedural
2570	17	What would we do if we wanted to radically improve X Y by learning from Z examples	2017	Public	long answer	instrumental/procedural	Unbounded answer	instrumental/procedural
2571	17	What sort of X does the Y of the future need, and how can this be achieved	2017	Public	long answer	forecasting	Unbounded answer	forecasting
2572	34	What are perspectives on the likely development and convergence of key Xs / Ys in Zs in next generation As, Bs, C, D, E and F and Gs	2017	Private	long answer	Explanation	Unbounded answer	Example/Explanation
2573	20	What innovative X assessment criteria should be considered for Ys (e.g. potentially curative Zs)	2017	Private	short answer	value judgement	Unbounded answer	Explaining/asserting value judgements
2574	27	What innovative Xs could help support Ys / Zs to A for highly Bs / Cs that would currently be considered as D	2017	Private	long answer	explaining possibilities	Unbounded answer	instrumental/procedural
2575	83	It is the vision of the X Y to ensure that X remains a Z A and a stable B in the C. With the backdrop of a vibrant C A, but with a split D (under one-E- two-Fs with the G in H and the I in declining J but stable K, how can B still perform her duties efficiently and provide excellent L infulfiling the Ms in an ever-changing environment	2017	Public	short answer	verification	Bounded answer	Verification/Qualification
2576	33	What strategies, perspective and Xs, can assist Y to engage Z and As; and foster B in formulating a C to meet challenges in D	2017	Public	long answer	instrumental/procedural	Unbounded answer	instrumental/procedural
2578	36	Given the top three challenges for X in combating Y, how should X manage Z issues relating to intelligence, information and data resulting from technological advances like 5G, Smart Cities, IOT, and Big data	2017	Public	long answer	explaining value judgement	Unbounded answer	Explaining/asserting value judgements
2579	27	How should X manage Y to enhance Z and A of her B of C (D Es, F Gs and H Is)	2017	Public	long answer	explaining value judgement	Unbounded answer	Explaining/asserting value judgements
2580	24	What are the risks of genetic discrimination arising from advances in genetic technologies and what can governments do to protect their citizens from it	2017	Public	long answer	explaining possibilities	Unbounded answer	instrumental/procedural
2581	17	What is the scope for X and Y to replace current Zs/As and to create new ones	2017	Public	long answer	explaining possibilities	Unbounded answer	instrumental/procedural
2582	14	What impact is X having on Y	2017	Public	long answer	Causal consequence	Unbounded answer	Causal Analysis
2583	13	Are our approaches to the consideration of Xs robust enough to Ys	2017	Public	short answer	verification	Bounded answer	Verification/Qualification
2584	16	How can we measure the impacts on X and Y arising from advances in Zs	2017	Public	long answer	instrumental/procedural	Unbounded answer	instrumental/procedural
2585	23	What can X do to ensure that we have the Ys needed both to make Zs and to make use of them	2017	Public	long answer	explaining possibilities	Unbounded answer	instrumental/procedural
2586	16	Looking forward X to Ys, will we need to fundamentally rethink our current Z	2017	Public	long answer	forecasting	Unbounded answer	forecasting
2587	24	Within this context, is it possible to predict what the X will be looking like for our Ys in Z	2017	Public	short answer	verification	Bounded answer	Verification/Qualification
2588	12	Also within this context, could a X Y ever be a reality	2017	Public	short answer	qualifying possibilities	Bounded answer	Verification/Qualification
2589	17	X Y and its Z are there things we could learn from other As, for instance, B	2017	Public	short answer	verification	Bounded answer	Verification/Qualification
2590	32	What ethical challenges are posed by the sharp growth in the harvesting of personal data and what does this say about what role Government could/should have in the regulation of this market	2017	Public	long answer	explaining value judgement	Unbounded answer	Explaining/asserting value judgements
2591	9	What is the history of X and Y	2017	Public	long answer	example	Unbounded answer	Example/Explanation
2592	9	What is the essence of X/Y policy in Z	2017	Public	long answer	example	Unbounded answer	Example/Explanation
2593	4	What is political Islam	2017	Public	long answer	example	Unbounded answer	Example/Explanation
2594	11	What is a good outcome for X in the medium/long term	2017	Public	short answer	qualifying possibilities	Bounded answer	Verification/Qualification
2595	9	How long is the shadow on X on Y	2017	Public	long answer	Explanation	Unbounded answer	Example/Explanation
2596	20	in a X, even if Ys are, lifted Z is doomed to the A . Is that true	2017	Public	short answer	verification	Bounded answer	Verification/Qualification
2597	4	Who is X	2017	Public	long answer	example	Unbounded answer	Example/Explanation
2598	11	How can we best measure the performance of the Civil Service	2017	Public	long answer	instrumental/procedural	Unbounded answer	instrumental/procedural
2599	16	What role can and should X play in comparing the performance of different Ys	2017	Public	short answer	value judgement	Unbounded answer	Explaining/asserting value judgements
2600	15	What measures of X are likely to become more important in the next Y	2017	Public	long answer	instrumental/procedural	Unbounded answer	instrumental/procedural
2603	17	What opportunities and challenges does X present to Y in the Z and A	2017	Public	long answer	Causal antecedent	Unbounded answer	Causal Analysis
2604	14	What role is there for Xs in Y' s Z	2017	Public	long answer	Causal antecedent	Unbounded answer	Causal Analysis
2605	13	How can X, as related to Y, be measured and Z	2017	Public	long answer	instrumental/procedural	Unbounded answer	instrumental/procedural
2606	17	Are there really applicable lessons for X Y from Z and A different Bs such as C	2017	Public	short answer	verification	Bounded answer	Verification/Qualification
2607	12	What impacts could X and Y have on Z	2017	Public	long answer	forecasting	Unbounded answer	forecasting
2608	14	How can the trade-offs inherent in policy-making be most effectively communicated to the public	2017	Public	long answer	instrumental/procedural	Unbounded answer	instrumental/procedural
2609	31	Are the current Xs and Ys fit to protect the Z that will arise from A shifts in B (e.g. from Cs, D, and Es)	2017	Public	short answer	verification	Bounded answer	Verification/Qualification
2610	17	What is the role of X in facilitating Y and Z for A	2017	Public	long answer	Causal antecedent	Unbounded answer	Causal Analysis
2611	24	What are the approaches, assessments, and risk governance techniques associated with emerging technologies such as clean energy and synthetic biology ( responsible innovation )	2017	Public	long answer	instrumental/procedural	Unbounded answer	instrumental/procedural
2612	14	In a context of X, how can Y encourage Z while mitigating As	2017	Public	long answer	Causal antecedent	Unbounded answer	Causal Analysis
2613	22	How do Xs at the Y, Z, and A levels B some of the Cs associated with D Es	2017	Public	long answer	Explanation	Unbounded answer	Example/Explanation
2614	22	What types of governance frameworks and institutional arrangements can support states in achieving global environmental targets through knowledge, science, and technology transfer	2017	Public	long answer	instrumental/procedural	Unbounded answer	instrumental/procedural
2617	18	What should government be doing to support sectors where the supply chains, services and customers are all multinational	2017	Public	short answer	value judgement	Unbounded answer	Explaining/asserting value judgements
2618	18	X and Y: How can we use X in Y to improve Z outcomes or drive up A	2017	Public	long answer	explaining possibilities	Unbounded answer	instrumental/procedural
2619	24	Adult skills: What training (and retraining) will the workforce need to adapt to changes in work and the workplace over the next 20-30 years	2017	Public	long answer	instrumental/procedural	Unbounded answer	instrumental/procedural
2620	19	X: What do we know about the Y of X, its Z, and its A during Bs	2017	Public	long answer	Causal antecedent	Unbounded answer	Causal Analysis
2621	39	In this Post-truth era we seem to now inhabit, what can the scientific community do to engage and have dialogues with those not only with different views, but those who don t believe evidence is useful to make decisions	2017	Public	long answer	instrumental/procedural	Unbounded answer	instrumental/procedural
2622	22	If we could restart the entire X, what would it look like (what does Y look like 100.00 years from now)	2017	Public	long answer	forecasting	Unbounded answer	forecasting
2623	16	How can we make sure that the most X Y is not gathering dust behind Zs	2017	Public	long answer	explaining possibilities	Unbounded answer	instrumental/procedural
2624	11	What is the role of X in Y	2017	Public	long answer	Causal antecedent	Unbounded answer	Causal Analysis
2625	27	What are the consequences of Xs (Y, Zs, etc.) for As and how does B react to this as a viable promise of C	2017	Public	long answer	Causal consequence	Unbounded answer	Causal Analysis
2626	15	Is now the time to make X and Y the foremost measure of Z	2017	Public	short answer	verification	Bounded answer	Verification/Qualification
2631	14	What approaches to X could be applied in Y to Y Zs	2017	Public	long answer	instrumental/procedural	Unbounded answer	instrumental/procedural
2632	37	In deciding whether to act (for example in Xs), Ys usually have to choose between competing options, often against a background of Z. What tools and methodologies (e.g. A) can help inform those choices	2017	Public	long answer	instrumental/procedural	Unbounded answer	instrumental/procedural
2633	28	Is the basis on which Xs are developed sufficiently agile to respond to increasingly rapid shifts in the Y context and, if not, what needs to change	2017	Public	short answer	verification	Bounded answer	Verification/Qualification
2634	18	Given recent X turmoil, are there indications of how X Ys might shift within the next Zs	2017	Public	short answer	verification	Bounded answer	Verification/Qualification
2635	26	How can X build effective Ys with others to support both the identification of policy problems and the development and implementation of solutions, within Z constraints	2017	Public	long answer	Causal antecedent	Unbounded answer	Causal Analysis
2636	14	What role should X & regulation play in relation to such Y	2017	Public	short answer	value judgement	Unbounded answer	Explaining/asserting value judgements
2637	19	What kinds of Xs should Ys consider implementing to encourage greater Z of A & B throughout C	2017	Public	long answer	explaining value judgement	Unbounded answer	Explaining/asserting value judgements
2638	20	What risks and opportunities are presented in the application of AI to complex social problems, like energy, poverty, & healthcare	2017	Public	long answer	comparison	Bounded answer	comparison
2639	33	What are the various roles and responsibilities across Xs and Ys to ensure the benefits of Z are felt across existing A boundaries in B, rather than being C at the D	2017	Public	long answer	Causal antecedent	Unbounded answer	Causal Analysis
2640	13	How can X and Ys resolve challenges around Z and A	2017	Public	long answer	Causal antecedent	Unbounded answer	Causal Analysis
2643	21	How can we have the X debate in relation to Ys and their ability to consume Z (not As)	2017	Public	long answer	explaining possibilities	Unbounded answer	instrumental/procedural
2645	17	How can multiple sources of X be combined to produce Y to manage Z, A B	2017	Public	long answer	Causal antecedent	Unbounded answer	Causal Analysis
2646	28	How can learning from Xs possessing the potential to Y Z and cause severe A, be used to heuristically develop B policy	2017	Public	long answer	Causal antecedent	Unbounded answer	Causal Analysis
2647	28	What is the potential of Citizen Science to be harnessed to improve government-led responses to naturally occurring hazards and the threats posed by deliberate attacks on the public	2017	Public	long answer	explaining possibilities	Unbounded answer	instrumental/procedural
2648	22	How should complex messages about Xs to Y caused by deliberate acts be Z to empower A to B	2017	Public	long answer	explaining value judgement	Unbounded answer	Explaining/asserting value judgements
2649	50	X provides a unique opportunity to reconsider Y in Z, in the potentialabsence of A. How should Z Y be constructed to best take advantage of natural Bs and mitigate the Cs of being a D, for example, is there greater opportunity for E	2017	Public	long answer	explaining value judgement	Unbounded answer	Explaining/asserting value judgements
2650	39	No X has left Y before: what is the best way of approaching Z with a diverse A, and how can B handle Cs where it technically remains D during Es	2017	Public	long answer	explaining value judgement	Unbounded answer	Explaining/asserting value judgements
2651	28	How can X ensure that it continues to benefit from Y Z and A resources after B, and maintain C potentially in the absence of Ds	2017	Public	long answer	Causal antecedent	Unbounded answer	Causal Analysis
2652	11	What should X Y look like after Z	2017	Public	short answer	value judgement	Unbounded answer	Explaining/asserting value judgements
2653	15	What role do Xs have to play when Ys are tending toward Z	2017	Public	long answer	Causal antecedent	Unbounded answer	Causal Analysis
2654	14	What is the role for X vs Y in ensuring Z of A	2017	Public	long answer	Causal antecedent	Unbounded answer	Causal Analysis
2660	25	What is known about the motivations of participants in X , and the impact on Y, Z, A, and B	2017	Public	long answer	Causal consequence	Unbounded answer	Causal Analysis
2662	18	What role can the Xs play in Y and Z in a A	2017	Public	long answer	Causal antecedent	Unbounded answer	Causal Analysis
2663	31	What are the biggest challenges faced by the X system in getting good Y considered in policy, and how does the ecosystem for Zs working in policy compare to other As	2017	Public	long answer	explaining possibilities	Unbounded answer	instrumental/procedural
2664	30	What are the most exciting potential long-term Xs in Y - i.e. where we do not expect any Zs for A but could potentially be transformative over B	2017	Public	long answer	forecasting	Unbounded answer	forecasting
2665	9	Why does X not produce more Y spinouts	2017	Public	long answer	Explanation	Unbounded answer	Example/Explanation
2666	21	Where are (and will likely be over the next X) the real bottlenecks and dominant positions in Y	2017	Private	long answer	forecasting	Unbounded answer	forecasting
2669	25	What do we know about the key determinants for a competitive and socio-economically successful process of digital transformation of our European industry, economy and society	2017	Private	long answer	Causal antecedent	Unbounded answer	Causal Analysis
2673	18	What applications are emerging from X/Y in either diagnosing or tracking outcomes/progression of Z in As	2017	Private	long answer	instrumental/procedural	Unbounded answer	instrumental/procedural
2674	19	Are there Xs/emerging ideas from Ys that could help spread Zs for As	2017	Private	short answer	verification	Bounded answer	Verification/Qualification
2675	20	What emerging sources of X might allow Ys get better insights into the Z of As	2017	Private	long answer	example	Unbounded answer	Example/Explanation
2676	23	How can Xs from Ys enable us to better understand Zs and As particularly those which are difficult to B	2017	Public	long answer	Causal antecedent	Unbounded answer	Causal Analysis
2677	16	What is emerging from X on Ys involved in Z and A across B	2017	Public	long answer	explaining possibilities	Unbounded answer	instrumental/procedural
2680	44	In the context of balancing X Y and the long Zs needed to support A in X B, how can we develop adaptive approaches to policy design, which are resilient to a range of C and possibly D or E futures	2017	Public	long answer	explaining possibilities	Unbounded answer	instrumental/procedural
2681	50	How can we change the way X is valued by Y, to move the focus from the concept of Z (which is too often A leading to short term B) to a concept of longer term C where it is understood that providing D, E X is a multi-generational challenge	2017	Public	long answer	explaining possibilities	Unbounded answer	instrumental/procedural
2682	16	How can we make Xs that support a Y the new default for Zs	2017	Public	long answer	Causal antecedent	Unbounded answer	Causal Analysis
2683	27	Is there a case to make that integrating X for the next generation of Ys Z, A, B, C, D would lead to greater efficiency and E	2017	Public	short answer	verification	Bounded answer	Verification/Qualification
2684	134	What are the key risks and opportunities for X and Y to use this new (Zs and other As) approach to B	2017	Public	long answer	comparison	Bounded answer	comparison
2685	17	Future challenges for X: What are the key strategic challenges for X in the next Ys	2017	Public	long answer	forecasting	Unbounded answer	forecasting
2686	22	What is the right mix of X and Ys needed to drive Z in A where the B is not responding	2017	Public	long answer	Causal antecedent	Unbounded answer	Causal Analysis
2687	19	How can X build robust Ys within appropriate Zs to inform responses to novel and continually evolving challenges	2017	Public	long answer	explaining possibilities	Unbounded answer	instrumental/procedural
2688	19	How can X make better Ys, particularly when faced with Z and taking into account disparate As	2017	Public	long answer	explaining possibilities	Unbounded answer	instrumental/procedural
2689	28	What approaches can X take to ensuring Y is an integral and positive feature in the development of the critical Za and As on which our Bs depend	2017	Public	long answer	instrumental/procedural	Unbounded answer	instrumental/procedural
2690	19	How can X best determine Y and Z in combating A in B' s critical C	2017	Public	long answer	explaining possibilities	Unbounded answer	instrumental/procedural
2691	27	What are the implications for the stability of Xs of Y, e.g. Y Z, A, B, and applications of B	2017	Private	long answer	Causal consequence	Unbounded answer	Causal Analysis
2692	19	What are the effects of Xs (Ys, Zs and As) on the development of Bs	2017	Private	long answer	Causal consequence	Unbounded answer	Causal Analysis
2693	20	How can Xs be applied for better monitoring of Y and more effective Z	2017	Private	long answer	explaining possibilities	Unbounded answer	instrumental/procedural
2694	22	What are the implications of greater X, e.g.from Y, for Z and A in Bs and Cs	2017	Private	long answer	Causal consequence	Unbounded answer	Causal Analysis
2695	33	Are there lessons from the regulation of other types of systemic risk that could usefully be applied to FinTech, for example, the anticipatory governance of other technological risks (energy provision, business systems, etc.)	2017	Private	short answer	verification	Bounded answer	Verification/Qualification
2696	9	What is the interaction between X and Y	2017	Public	long answer	Causal antecedent	Unbounded answer	Causal Analysis
2697	10	What impact does language have in terms of individual/community identity	2017	Public	long answer	Causal consequence	Unbounded answer	Causal Analysis
2698	13	How do you manage debate around X when framed in a Y way	2017	Public	long answer	explaining possibilities	Unbounded answer	instrumental/procedural
2699	14	How can X be used as a positive lever in supporting a Y Z	2017	Public	long answer	Explanation	Unbounded answer	Example/Explanation
2700	26	How can a X emerging from Y to address the Z of its past whilst promoting the A required to embrace a more B C	2017	Public	long answer	explaining possibilities	Unbounded answer	instrumental/procedural
2701	28	How can X be built in a Y where numbers of Zs from a A Z are still B than in other Cs of the D	2017	Public	long answer	explaining possibilities	Unbounded answer	instrumental/procedural
2702	52	With the disruption to Xs and Ys expected through the Z and As including B, what are the Cs that D should be developing in all Es particularly in the F - in order to stay G, H and I in the J	2017	Public	long answer	explaining value judgement	Unbounded answer	Explaining/asserting value judgements
2704	42	A X is being drawn up, to help Y Zs and As. All B Cs will be asked to sign up to this. Thinking about the younger generation, what should be the priorities for this X	2017	Public	short answer	value judgement	Unbounded answer	Explaining/asserting value judgements
2707	18	What are the unique X challenges facing Ys (set against a backdrop of current Z circumstances)	2017	Public	long answer	example	Unbounded answer	Example/Explanation
2708	28	The Scottish Government has constrained abilities to stimulate the economy due to the partial devolution of powers. Given this, which sectors offer the greatest opportunities to deliver growth	2017	Public	long answer	Causal antecedent	Unbounded answer	Causal Analysis
2709	25	Following the X , what are the Y opportunities that can best deliver positive Z centred around an A	2017	Public	long answer	instrumental/procedural	Unbounded answer	instrumental/procedural
2710	19	What are the functions, structures and processes one would expect to see in a X demonstrating best-in-class Y	2017	Public	long answer	Causal consequence	Unbounded answer	Causal Analysis
2711	21	What are the key Xs required to drive Y both policy-facing and structural through Z	2017	Public	long answer	Causal antecedent	Unbounded answer	Causal Analysis
2713	4	What constitutes X today	2017	Public	long answer	example	Unbounded answer	Example/Explanation
2714	31	How can we make the X more efficient (including lessons from Y into Z) through, for example, A (do we still need the massive Bs we tend to create	2017	Public	long answer	Causal antecedent	Unbounded answer	Causal Analysis
2715	17	Does X/Y have something to contribute to the way we think about Z and A	2017	Public	short answer	verification	Bounded answer	Verification/Qualification
2716	13	How do we prepare Xs for Y of Z and beyond	2017	Public	long answer	explaining possibilities	Unbounded answer	instrumental/procedural
2717	16	What are the opportunities (and the most effective approaches) for promoting whole systems reform in X	2017	Public	long answer	explaining possibilities	Unbounded answer	instrumental/procedural
2718	17	What will be the impact of X, Y, and Z on A	2017	Public	long answer	explaining possibilities	Unbounded answer	instrumental/procedural
2719	12	How can we deliver a X Y Z A to B	2017	Public	long answer	Explanation	Unbounded answer	Example/Explanation
2720	11	What new mechanisms can we devise to X Y for all	2017	Public	long answer	explaining possibilities	Unbounded answer	instrumental/procedural
2721	8	How do we improve the status of X	2017	Public	long answer	explanation	Unbounded answer	Example/Explanation
2722	9	What can be done to strengthen Xs in Y	2017	Public	long answer	instrumental/procedural	Unbounded answer	instrumental/procedural
2723	6	What is the future of X	2017	Public	long answer	forecasting	Unbounded answer	forecasting
2724	17	What are the mega Xs that can show us what Y will look like in Z	2017	Public	long answer	forecasting	Unbounded answer	forecasting
2725	14	How do X and Y approach being players in the Z A	2017	Public	long answer	Explanation	Unbounded answer	Example/Explanation
2726	12	What is the tension between X a Y and Z player	2017	Public	long answer	Causal antecedent	Unbounded answer	Causal Analysis
2727	10	Which other Xs have Ys that are comparable to ours	2017	Private	long answer	comparison	Bounded answer	comparison
2728	13	Where can we learn from other Xs, eg application of Ys etc	2017	Private	long answer	instrumental/procedural	Unbounded answer	instrumental/procedural
2729	19	What are the key X/Y/Z/A trends that have had the biggest impact on B in the past	2017	Private	long answer	Causal consequence	Unbounded answer	Causal Analysis
2730	16	Beyond that, what are the key emerging trends that may affect X in future	2017	Private	long answer	forecasting	Unbounded answer	forecasting
2731	59	With the speed of Xs and Ys, and the capabilities and impacts they generate, the challenges that face Zs, As and Bs are increasingly complex and transcend traditional Cs, Ds and Es. How should F and Gs (such as Hs and Is, Js and Ks) best react to, adapt to this new complexity	2017	Public	long answer	explaining value judgement	Unbounded answer	Explaining/asserting value judgements
2732	19	What do we know about the different ways in which X and Y achieve Z and A with policy	2017	Public	long answer	explaining possibilities	Unbounded answer	instrumental/procedural
2733	28	How do or can new bodies of X, and their Ys and Zs, bring about change in, influence, or become part of the A process	2017	Public	long answer	Causal antecedent	Unbounded answer	Causal Analysis
2734	59	Xs and Y are familiar terms in many Z but mean different things to different people. There are also many seemingly cognate As in different Bs that may not specifically identify as practicing Y. What are the different ways in which Xs are (explicitly or implicitly) understood and approached across Cs and Ds	2017	Public	long answer	explaining possibilities	Unbounded answer	instrumental/procedural
2735	32	What possible roles might the Xs play in advancing knowledge, policy and action on Ys such as Z, A, achieving B and Cs	2017	Public	long answer	Causal antecedent	Unbounded answer	Causal Analysis
2736	5	Can we design out X	2017	Public	short answer	verification	Bounded answer	Verification/Qualification
2737	6	Can we inoculate X against Y	2017	Public	short answer	verification	Bounded answer	Verification/Qualification
2738	31	How can we improve the way we use Xs to counter Y is countering Z the answer and if A is B, why does C not have the upper hand	2017	Public	long answer	instrumental/procedural	Unbounded answer	instrumental/procedural
2739	15	X issue mean for Y focused on Z, A and B	2017	Public	long answer	Explanation	Unbounded answer	Example/Explanation
2740	11	How do other Xs manage expectations about Y (e.g. Zs)	2017	Public	long answer	instrumental/procedural	Unbounded answer	instrumental/procedural
2741	61	X, Y and at the sharp end Z, all reflect our innate aversion to tolerating A. Our response should be B and C, yet at times of crisis we revert back to received ways of responding and we design out A. How do we get D to encourage and work with A and E encourage F in others	2017	Public	long answer	explaining possibilities	Unbounded answer	instrumental/procedural
2743	20	How do our notions of X and Y need to evolve in a world dominated by Z/ A	2017	Private	long answer	Explanation	Unbounded answer	Example/Explanation
2744	30	How do we use AI to reduce fraud and other criminal activity in a way that minimises impact on all the good people (or, as is sometimes known, false positives)	2017	Private	long answer	explaining possibilities	Unbounded answer	instrumental/procedural
2745	18	What guidelines and policies should we think about around wow that's clever and helpful vs yuk, that's creepy	2017	Private	short answer	value judgement	Unbounded answer	Explaining/asserting value judgements
2746	28	How do we avoid and manage Xs and Ys , whereby we don't understand Zs / As (and no longer care) that we don t understand	2017	Private	long answer	Explanation	Unbounded answer	Example/Explanation
2747	28	What are the things we should think about in implementing X into a Y, so that it is more likely to be embraced rather than rejected	2017	Private	short answer	value judgement	Unbounded answer	Explaining/asserting value judgements
2748	67	What are likely timelines for major developments in X and their practical application to carrying out complex Y, and more proactively, things that need to be done (that Zs may not even know need doing). In addition, what are the the key dependancies in the timeline (and who s doing what, e.g A), and what things could accelerate developments, for example, B	2017	Private	short answer	qualifying possibilities	Bounded answer	Verification/Qualification
2749	20	Where are the hotspots in X around Ys, and are there any other new Zs around the corner	2017	Private	long answer	forecasting	Unbounded answer	forecasting
2750	19	What could be insight into any interesting applications of X (real and potential) to support the Y, Z, A	2017	Private	long answer	explaining possibilities	Unbounded answer	instrumental/procedural
2751	4	Why is X important	2017	Private	long answer	Explanation	Unbounded answer	Example/Explanation
2752	6	How much X should we have	2017	Private	short answer	quantifying	Unbounded answer	Explaining/asserting value judgements
2753	10	What the core tensions between X/Y and Z	2017	Private	long answer	comparison	Bounded answer	comparison
2754	7	What does it mean to own data	2017	Private	long answer	Explanation	Unbounded answer	Example/Explanation
2755	22	How can X ensure it is effectively leveraging Y assets whilst ensuring it does so Z and protects A	2017	Private	long answer	instrumental/procedural	Unbounded answer	instrumental/procedural
2756	14	What tools are available for measuring X beyond using Y	2017	Public	long answer	instrumental/procedural	Unbounded answer	instrumental/procedural
2757	15	Which areas of X have the greatest potential for creating Ys between Zs	2017	Public	long answer	Causal antecedent	Unbounded answer	Causal Analysis
2758	9	What does X look like in Y Z partnerships	2017	Public	long answer	explaining possibilities	Unbounded answer	instrumental/procedural
2759	16	How can/should the X Y position itself with the Z hub As with regards to B	2017	Public	long answer	explaining value judgement	Unbounded answer	Explaining/asserting value judgements
2760	44	Different Xs have varied ways in which Y is influenced e.g in Z, As & Bs are particularly influential. Are there Cs of how the D works best that I can learn from in the context of the E Hub	2017	Public	short answer	verification	Bounded answer	Verification/Qualification
2766	20	How can we improve the leadership, motivation, and sense of identity for large, highly distributed, and diverse specialist (scientific) teams	2017	Public	long answer	Causal antecedent	Unbounded answer	Causal Analysis
2767	19	How can X make better use of the Y they generate to inform Z and A	2017	Public	long answer	Causal antecedent	Unbounded answer	Causal Analysis
2768	17	How can new Xs be adopted within large Ys to deliver improved outcomes for the Z	2017	Public	long answer	explaining possibilities	Unbounded answer	instrumental/procedural
2769	18	How can X (for Ys or for Z) take into account the development of As	2017	Public	long answer	forecasting	Unbounded answer	forecasting
2770	15	How can large Xs improve Y of Zs into As and B	2017	Public	long answer	explaining possibilities	Unbounded answer	instrumental/procedural
2771	22	What are the emerging technologies in distributed sensors - environmental and other (including remote) sensors - that are cheap and readily/publically available	2017	Public	long answer	example	Unbounded answer	Example/Explanation
2772	17	What are the drivers and long term trends the influence the X of Y Z	2017	Private	long answer	Causal antecedent	Unbounded answer	Causal Analysis
2773	12	Are there limits to the Xs of Y in the Z context	2017	Private	short answer	verification	Bounded answer	Verification/Qualification
2774	15	What are the potential impacts of X on trends of Y across Z	2017	Private	long answer	Causal consequence	Unbounded answer	Causal Analysis
2775	25	What have been the most successful Xs and policy interventions to drive Y and Z over recent decades in A and B	2017	Private	long answer	Causal antecedent	Unbounded answer	Causal Analysis
2776	21	Should X focus efforts in leading or lagging places in order to have the greatest positive impact on overall Y	2017	Private	short answer	value judgement	Unbounded answer	Explaining/asserting value judgements
2777	19	When considering X what are the relative merits of different approaches, including Ys, Z, and As	2017	Private	long answer	example	Unbounded answer	Example/Explanation
2779	9	What makes for a successful X or Y	2017	private	long answer	Explanation	Unbounded answer	Example/Explanation
2785	41	What is the best suitable X for Y to design and build its next generation Zs that will be able to provide reliable, A and effective B Cs to Ds	2017	Public	long answer	explaining value judgement	Unbounded answer	Explaining/asserting value judgements
[truncated: 1,110 more rows]
